# Supplementary material for: Flexible goal learning involves coordinated population activity in dCA1 and medial orbitofrontal cortex
Source: PLoS Biol. 2026 May 29;24(5):e3003824. doi: 10.1371/journal.pbio.3003824 (PMC13221071; doi:10.1371/journal.pbio.3003824)
Supplement: S1 Table — (CSV) [file pbio.3003824.s008.csv]

Rat	Session	Reorganization_Significant_pairs	Reorganization_All_pairs	Non_reorganization_Significant_pairs	Non_reorganization_All_pairs
Rat 1	1	11	176	3	96
Rat 1	2	10	140	22	240
Rat 1	3	6	104	0	39
Rat 2	4	2	54	7	90
Rat 2	5	2	128	7	96
Rat 3	6	1	66	14	187
Rat 3	7	10	128	10	192
Rat 3	8	3	24	10	96
Rat 3	9	3	45	1	36
Rat 4	10	5	96	5	120
Rat 4	11	1	65	10	130
Rat 4	12	3	56	6	72
Rat 4	13	2	30	7	135
Rat 5	14	10	220	20	440
