# Supplementary material for: Flexible goal learning involves coordinated population activity in dCA1 and medial orbitofrontal cortex
Source: PLoS Biol. 2026 May 29;24(5):e3003824. doi: 10.1371/journal.pbio.3003824 (PMC13221071; doi:10.1371/journal.pbio.3003824)
Supplement: S2 Table — (CSV) [file pbio.3003824.s009.csv]

Rat	Session	Reorganization_Significant_pairs	Reorganization_All_pairs	Non_reorganization_Significant_pairs	Non_reorganization_All_pairs
Rat 1	1	8	102	4	170
Rat 1	2	10	114	19	266
Rat 1	3	3	55	0	88
Rat 2	4	5	48	1	96
Rat 2	5	7	98	4	126
Rat 3	6	4	46	9	207
Rat 3	7	7	40	14	280
Rat 3	8	2	30	8	90
Rat 3	9	3	18	1	63
Rat 4	10	8	54	5	162
Rat 4	11	3	60	8	135
Rat 4	12	3	48	7	80
Rat 4	13	2	44	6	121
Rat 5	14	13	240	18	420
