# Supplementary material for: Flexible goal learning involves coordinated population activity in dCA1 and medial orbitofrontal cortex
Source: PLoS Biol. 2026 May 29;24(5):e3003824. doi: 10.1371/journal.pbio.3003824 (PMC13221071; doi:10.1371/journal.pbio.3003824)
Supplement: S3 Table — (CSV) [file pbio.3003824.s010.csv]

Rat	Session	Reorganization_Significant_pairs	Reorganization_All_pairs	Non_reorganization_Significant_pairs	Non_reorganization_All_pairs
Rat 1	1	13	176	4	96
Rat 1	2	10	175	22	360
Rat 1	3	6	144	0	39
Rat 2	4	2	126	7	250
Rat 2	5	5	168	7	114
Rat 3	6	1	168	14	663
Rat 3	7	10	216	12	372
Rat 3	8	3	22	10	136
Rat 3	9	3	65	1	48
Rat 4	10	5	200	5	270
Rat 4	11	2	95	10	240
Rat 4	12	4	154	9	216
Rat 4	13	4	24	8	171
Rat 5	14	11	390	22	884
