# Supplementary material for: Flexible goal learning involves coordinated population activity in dCA1 and medial orbitofrontal cortex
Source: PLoS Biol. 2026 May 29;24(5):e3003824. doi: 10.1371/journal.pbio.3003824 (PMC13221071; doi:10.1371/journal.pbio.3003824)
Supplement: S4 Table — (CSV) [file pbio.3003824.s011.csv]

Rat	Session	Reorganization_Significant_pairs	Reorganization_All_pairs	Non_reorganization_Significant_pairs	Non_reorganization_All_pairs
Rat 1	1	4	90	7	150
Rat 1	2	9	150	20	462
Rat 1	3	3	85	11	160
Rat 2	4	0	33	8	84
Rat 2	5	6	154	7	216
Rat 3	6	1	24	11	171
Rat 3	7	0	34	14	406
Rat 3	8	6	42	11	180
Rat 3	9	1	20	10	105
Rat 4	10	5	42	17	180
Rat 4	11	9	64	17	189
Rat 4	12	3	30	2	60
Rat 4	13	6	72	9	275
Rat 5	14	11	232	22	490
