# Supplementary material for: Flexible goal learning involves coordinated population activity in dCA1 and medial orbitofrontal cortex
Source: PLoS Biol. 2026 May 29;24(5):e3003824. doi: 10.1371/journal.pbio.3003824 (PMC13221071; doi:10.1371/journal.pbio.3003824)
Supplement: S1 Data — (XLSX) [file pbio.3003824.s012.xlsx]

## Sheet: 1b
	0	1	2	3	4	5	6	7	8	9	10	11	12	13	14	15	16	17	18	19	20	21	22	23	24	25	26	27	28	29	30	31	32	33	34	35	36	37	38	39
0	6400.57	652.389	2037.94	1481.91	618.968	1759.29	1831.79	413.945	403.163	906.529	1465.89	699.226	457.918	375.574	366.638	357.89	373.061	373.129	337.757	371.645	339.526	355.67	342.227	657.03	329.88	340.329	477.619	447.256	363.376	566.713	385.78	354.283	319.94	357.946	317.701	355.819	543.184	657.054	352.233	395.91
1	12427.5	1524.49	681.139	489.278	572.752	441.956	372.663	445.966	645.319	750.448	550.681	343.126	647.027	470.803	421.254	396.468	406.052	658.584	695.245	646.889	336.918	381.107	615.357	475.921	429.39	661.67	424.158	462.74	1562.87	357.411	467.439	364.164	349.399	656.972	463.703	386.526	287.746	347.306	514.142	356.553
2	11242.3	3100.88	1423.06	953.007	501.883	1074.04	747.059	397.216	1099.25	522.257	383.596	486.519	334.509	1099.46	467.213	369.659	804.943	475.026	324.427	385.769	423.108	506.988	478.875	335.817	350.82	360.101	327.948	355.562	419.397	352.969	312.792	351.579	962.848	327.874	363.854	367.081	334.439	605.085	403.649	269.087
3	5379.01	2385.82	1868.79	1597.11	1917.36	1367.35	843.789	735.122	1124.16	1100.73	913.515	1374.68	808.312	1022.43	847.618	767.23	1178.62	930.357	778.398	695.206	616.739	1173.17	601.001	659.065	765.697	792.783	534.821	518.892	465.048	1396.68	507.666	544.993	793.821	530.763	575.093	239.395	311.766	378.489	234.911	438.748
4	10066.9	6820.85	2694.88	716.674	1622.97	998.806	426.766	719.519	462.012	462.003	429.472	589.368	458.661	405.498	437.712	758.436	455.044	472.477	491.721	410.99	474.504	1426.03	601.635	435.831	420.873	500.638	497.77	420.756	479.678	495.712	929.874	615.576	391.351	399.06	395.473	124.983	310.129	671.205	173.415	454.296
5	9411.04	1756.47	1008.16	709.104	565.753	642.239	466.194	530.497	481.651	446.488	400.456	531.713	366.93	439.977	397.259	358.967	350.589	544.458	508.609	395.3	426.504	582.903	472.155	421.947	541.431	731.457	1305.34	1070.1	915.058	784.192	443.303	436.42	401.675	359.857	354.501	199.349	328.972	427.762	226.812	415.195
6	10955	6016.29	455.668	613.537	498.574	677.721	498.086	480.329	385.246	367.559	311.566	566.462	330.37	383.243	315.033	308.366	333.113	338.457	465.9	316.636	322.876	371.019	313.186	306.903	307.137	327.897	317.541	317.273	352.502	344.561	351.293	337.85	342.88	357.239	627.363	431.237	267.464	667.64	414.228	411.52
7	8099.94	4572.94	621.706	511.596	485.165	459.841	440.965	470.073	405.187	390.079	414.329	1121.28	433.759	410.985	617.328	477.865	450.513	417.264	485.547	523.027	466.683	619.241	538.426	542.776	408.477	533.148	504.323	578.724	413.787	417.828	447.992	422.55	401.576	394.037	408.11	285.691	96.9472	348.073	252.997	419.146
8	9258.89	1711.55	491.856	397.709	356.572	389.118	324.483	344.146	331.644	396.652	325.207	354.034	324.251	335.662	316.854	356.392	335.569	335.183	323.124	350.242	350.182	350.276	349.979	342.822	322.331	436.843	398.355	350.599	339.157	311.86	336.717	387.444	338.09	351.21	325.326	310.732	364.196	546.665	253.583	342.105
9	5518.05	2440.55	1568.9	719.66	605.339	1188.09	496.458	1023.78	561.996	943.908	774.61	659.337	1078.47	534.141	569.659	449.71	482.606	598.272	481.862	397.47	428.659	397.581	625.367	394.454	413.034	449.699	448.013	395.262	387.185	1000.69	378.051	441.112	441.686	436.013	382.96	368.896	115.027	325.081	335.364	329.441
10	4973.27	1355.2	1081.23	1461.65	538.134	496.443	928.406	678.735	840.526	514.598	586.419	391.16	331.606	381.988	367.487	317.815	352.103	393.702	305.607	402.63	440.361	519.089	396.834	383.939	450.26	365.257	444.412	434.578	1636.17	697.009	397.07	805.22	369.593	431.684	312.204	395.943	423.729	367.576	235.226	469.638
11	6520.06	2824.83	1018.49	598.136	651.939	617.018	444.674	328.629	330.075	563.167	380.467	363.515	360.331	452.306	333.073	293.547	365.636	357.6	282.999	312.251	334.216	369.602	402.566	446.63	372.529	365.215	355.799	334.004	358.237	371.037	603.965	364.265	642.919	402.432	371.206	489.404	364.742	567.516	365.126	343.262
12	10014.9	1616.74	2642.55	542.27	438.558	521.27	1148.31	459.196	469.479	450.37	414.658	448.233	556.144	2675.98	461.755	469.53	520.081	406.677	458.051	471.196	453.514	453.093	447.242	503.973	534.933	540.544	478.612	472.065	494.346	576.362	614.14	460.922	425.113	437.775	517.663	293.51	297.091	431.901	148.045	450.623
13	7351.04	1534.47	825.226	609.528	837.31	530.553	691.698	1426.04	453.297	428.479	468.97	420.728	408.263	448.381	343.804	352.295	458.382	401.032	396.304	346.17	371.747	305.192	568.811	350.716	391.564	362.272	495.63	311.358	346.67	468.428	431.124	359.62	408.243	418.981	380.307	265.455	106.966	482.845	428.397	444.448

## Sheet: 1c
	previous	previous	previous	previous	previous	previous	previous	previous	previous	previous	previous	previous	previous	previous	current	current	current	current	current	current	current	current	current	current	current	current	current	current
Pre-probe	2	8	8	3	1	15	10	9	6	4	4	7	13	5	1	5	4	2	1	2	2	4	2	0	2	2	7	4
Post-probe	1	3	2	3	0	7	4	2	6	1	5	3	3	4	2	10	7	5	2	18	15	8	8	10	13	7	6	6

## Sheet: 1g
	dCA1	dCA1	dCA1	dCA1	dCA1	dCA1	dCA1	dCA1	dCA1	dCA1	dCA1	dCA1	dCA1	dCA1	dCA1	dCA1	dCA1	dCA1	dCA1	dCA1	dCA1	dCA1	dCA1	dCA1	dCA1	dCA1	dCA1	dCA1	dCA1	dCA1	dCA1	dCA1	dCA1	dCA1	dCA1	dCA1	dCA1	dCA1	dCA1	dCA1	dCA1	dCA1	dCA1	dCA1	dCA1	dCA1	dCA1	dCA1	dCA1
Pyr	0.44934	0.039434	0.121876	0.498307	1.12581	0.316661	0.516185	0.266343	0.078398	0.41164	0.909842	0.346575	0.262556	0.682072	0.162349	0.245267	1.98318	1.63258	0.330698	1.17818	1.62368	0.770838	0.496307	0.405023	1.10758	2.54793	1.44974	1.54655	1.638	0.402196	0.758368	1.56802	0.247336	0.174504	0.858039	0.890967	0.864579	0.639796	0.978244	1.09843	0.432878	2.20019	1.39421	0.996325	0.558487	0.480965	1.39472	0.645169	0.508562
Int	0.075281	0.055987	0.308508	0.22183	0.086113	0.882289	-0.01282	0.013897	0.071872	0.198819	0.081243	0.918758	-0.00843	0.064496	0.154573	2.50628	0.332422	0.158206	0.056831	0.31556	0.717695	1.19754	0.0726	0.130231	1.45974	2.48181	0.559604	0.071252	0.081313	0.088982	1.07819	2.25251	0.055854	0.230489	0.511283	2.63988	0.204329	2.25549	0.148104	0.087874	0.561577	0.128844	2.86424	0.267832	0.13607	0.832419	0.274573	0.070075	0.272778
[truncated: 415 more columns]

## Sheet: 1h
	dCA1	dCA1	dCA1	dCA1	dCA1	dCA1	dCA1	dCA1	dCA1	dCA1	dCA1	dCA1	dCA1	dCA1	mOFC	mOFC	mOFC	mOFC	mOFC	mOFC	mOFC	mOFC	mOFC	mOFC	mOFC	mOFC	mOFC	mOFC
Pyr	0.5625	0.55	0.384615	0.666667	0.5	0.272727	0.5	0.5	0.444444	0.25	0.538462	0.625	0.571429	0.454545	0.764706	0.684211	1	0.5625	0.714286	0.565217	0.85	0.3	0.888889	0.611111	0.6	0.625	0.545455	0.5
Int	0.818182	0.5	0.75	0.833333	0.8	0.2	1	0.666667	0.75	0.8	0.5	0.75	0.5	0.666667	1	0.4	1	0.692308	0.6	0.6	1	0.5	0.666667	0	1	1	0	0.6
	ofc_inter	ofc_pyr	hpc_inter	hpc_pyr
reward related	36	148	49	93
non related	16	81	24	98

## Sheet: 1j
	dCA1	dCA1	dCA1	dCA1	dCA1	dCA1	dCA1	dCA1	dCA1	dCA1	dCA1	dCA1	dCA1	dCA1	mOFC	mOFC	mOFC	mOFC	mOFC	mOFC	mOFC	mOFC	mOFC	mOFC	mOFC	mOFC	mOFC	mOFC
Pyr	0.375	0.3	0.384615	0.333333	0.4375	0.181818	0.125	0.25	0.222222	0.25	0.307692	0.375	0.266667	0.363636	0.647059	0.368421	0.727273	0.375	0.571429	0.26087	0.4	0.2	0.555556	0.444444	0.333333	0.4375	0.181818	0.333333
Int	0.727273	0.2	0.5	0.666667	0.4	0.2	0.666667	0.666667	0.5	0.4	0.25	0.5	0	0.666667	1	0.4	0.75	0.307692	0.4	0.4	0.666667	0.5	0.333333	0	1	1	0	0.2
	ofc_inter	ofc_pyr	hpc_inter	hpc_pyr
reorgnize	24	93	33	58
non reorgnize	28	136	40	133
