# Supplementary material for: Flexible goal learning involves coordinated population activity in dCA1 and medial orbitofrontal cortex
Source: PLoS Biol. 2026 May 29;24(5):e3003824. doi: 10.1371/journal.pbio.3003824 (PMC13221071; doi:10.1371/journal.pbio.3003824)
Supplement: S2 Data — (XLSX) [file pbio.3003824.s013.xlsx]

## Sheet: 2b
ALL	CA1	mOFC
0.986255	0.979573	0.854537
0.982753	0.95063	0.890248
0.950706	0.933225	0.859284
0.979882	0.906506	0.938971
0.988582	0.969536	0.945529
0.973879	0.954424	0.89927
0.929609	0.916726	0.783091
0.765704	0.740192	0.69545
0.956868	0.948168	0.745227
0.965156	0.923327	0.869654
0.973458	0.930867	0.856234
0.9276	0.853177	0.955387
0.96521	0.908341	0.85
0.981542	0.893968	0.891941

## Sheet: 2c
0%	10%	20%	30%	40%	50%
0.912152	0.934707	0.948044	0.945604	0.9662	0.977211
0.947357	0.99761	0.99772	0.997441	0.99104	0.990835
0.799806	0.805759	0.827755	0.816633	0.844927	0.840044
0.698234	0.689325	0.677539	0.880739	0.880905	0.87806
0.767057	0.829206	0.87765	0.853604	0.867433	0.87263
0.766996	0.785237	0.789693	0.893974	0.88053	0.874876
0.704138	0.683667	0.685011	0.798489	0.804452	0.809058
0.676045	0.676123	0.690752	0.774174	0.76097	0.87295
0.643073	0.646958	0.666331	0.896494	0.930316	0.930229
0.837904	0.901791	0.902083	0.845219	0.866533	0.860404
0.656741	0.686052	0.754026	0.758422	0.792253	0.795018
0.838309	0.756428	0.768126	0.81278	0.78127	0.859782
0.779914	0.755267	0.742809	0.848526	0.821036	0.821468
0.817673	0.800339	0.81875	0.809025	0.890916	0.818722

## Sheet: 2e
ALL	CA1	OFC
0.9738	0.912152	0.927707
0.997004	0.947357	0.972218
0.840266	0.799806	0.704878
0.740548	0.698234	0.65222
0.822139	0.767057	0.679362
0.730241	0.766996	0.698096
0.740391	0.704138	0.622314
0.948973	0.676045	0.681588
0.941359	0.643073	0.903287
0.864615	0.837904	0.703029
0.826159	0.656741	0.717517
0.81847	0.838309	0.654982
0.855386	0.779914	0.683493
0.87246	0.817673	0.689226

## Sheet: 2f
0%	10%	20%	30%	40%	50%
0.979573	0.978904	0.977642	0.984812	0.983585	0.965867
0.95063	0.981602	0.981062	0.977983	0.976651	0.958608
0.933225	0.950458	0.956942	0.957436	0.987756	0.950666
0.906506	0.903818	0.917961	0.912238	0.954329	0.951804
0.969536	0.971254	0.970236	0.969152	0.958708	0.963329
0.954424	0.956055	0.952497	0.96508	0.960618	0.964213
0.916726	0.921815	0.921922	0.925115	0.955472	0.904541
0.740192	0.83081	0.833467	0.844234	0.852228	0.870123
0.948168	0.898543	0.875411	0.966878	0.937874	0.936702
0.923327	0.921588	0.934416	0.942544	0.929539	0.930938
0.930867	0.920858	0.937306	0.984941	0.935041	0.922514
0.853177	0.810403	0.887928	0.92417	0.951284	0.922425
0.908341	0.893776	0.900816	0.965947	0.955696	0.904096
0.893968	0.919509	0.918859	0.914256	0.959948	0.965247

## Sheet: 2g
ALL	CA1	OFC
0.952278	0.737178	0.95277
0.984756	0.959239	0.950504
0.951847	0.915334	0.840042
0.884667	0.802931	0.814096
0.914081	0.909241	0.651387
0.771753	0.662337	0.703184
0.791169	0.750252	0.6488
0.895451	0.71756	0.707253
0.971376	0.764975	0.635594
0.976609	0.823488	0.824268
0.893245	0.864299	0.957611
0.935143	0.903351	0.823366
0.854865	0.795517	0.839238
0.900999	0.825336	0.688904

## Sheet: 2h
0%	10%	20%	30%	40%	50%
0.737178	0.757496	0.788541	0.852874	0.894863	0.873344
0.959239	0.982913	0.982582	0.979533	0.956592	0.962781
0.915334	0.873958	0.879155	0.941688	0.896106	0.892062
0.802931	0.819369	0.897247	0.912641	0.880281	0.885852
0.662337	0.714616	0.711833	0.730009	0.725409	0.735011
0.750252	0.752591	0.763691	0.754028	0.739113	0.72179
0.71756	0.741715	0.749952	0.755104	0.787148	0.773068
0.764975	0.733275	0.749169	0.84145	0.834992	0.834869
0.823488	0.832827	0.858873	0.904384	0.919136	0.902619
0.864299	0.837979	0.845803	0.858504	0.853555	0.855293
0.903351	0.866313	0.866379	0.913831	0.815162	0.811078
0.795517	0.825455	0.840284	0.825349	0.80493	0.872169
0.912253	0.90681	0.912933	0.96327	0.958715	0.952535
0.825336	0.816049	0.822969	0.819386	0.821324	0.817177
