# Supplementary material for: Flexible goal learning involves coordinated population activity in dCA1 and medial orbitofrontal cortex
Source: PLoS Biol. 2026 May 29;24(5):e3003824. doi: 10.1371/journal.pbio.3003824 (PMC13221071; doi:10.1371/journal.pbio.3003824)
Supplement: S3 Data — (XLSX) [file pbio.3003824.s014.xlsx]

## Sheet: 3c
reward_theta_hpc	reward_theta_ofc
29.0293	23.4631
28.7938	26.0106
28.8922	25.6213
28.9193	26.4662
28.8222	26.8597
27.5453	25.9099
27.1657	25.7639
26.8681	25.4796
26.6895	25.4552
26.2324	25.1215
25.8689	24.859
25.6131	24.6118
25.3565	24.2588
25.4431	24.4238

## Sheet: 3d
	Block 1	Block 1	Block 1	Block 1	Block 1	Block 1	Block 1	Block 1	Block 1	Block 1	Block 1	Block 1	Block 1	Block 1	Block 4	Block 4	Block 4	Block 4	Block 4	Block 4	Block 4	Block 4	Block 4	Block 4	Block 4	Block 4	Block 4	Block 4
dCA1	30.3015	30.1223	30.2899	30.2832	30.1086	28.6948	28.1927	27.8616	27.5895	27.1358	26.7082	26.4244	26.159	26.1869	28.1072	27.769	27.8232	27.9803	27.9229	26.726	26.4726	26.1592	25.9857	25.5204	25.1696	24.9512	24.7405	24.9022
mOFC	23.3988	26.6709	26.5558	27.4826	27.8681	26.8277	26.5924	26.2575	26.1637	25.8525	25.5416	25.355	25.1719	25.2703	23.2322	25.3315	24.9763	25.8451	26.2148	25.3026	25.2525	25.0037	24.9585	24.596	24.3292	24.1809	23.7519	23.9842

## Sheet: 3e
investigate_theta_hpc	investigate_theta_ofc
29.9732	24.7547
29.7584	27.065
29.5394	26.2973
29.6357	27.1844
29.3538	27.4085
27.9838	26.3714
27.6368	26.26
27.2851	25.8893
27.0611	25.8231
26.4964	25.3807
26.0499	25.0373
25.6678	24.6691
25.3189	24.1323
25.4712	24.3706

## Sheet: 3f
	Block 1	Block 1	Block 1	Block 1	Block 1	Block 1	Block 1	Block 1	Block 1	Block 1	Block 1	Block 1	Block 1	Block 1	Block 4	Block 4	Block 4	Block 4	Block 4	Block 4	Block 4	Block 4	Block 4	Block 4	Block 4	Block 4	Block 4	Block 4
dCA1	30.2254	30.7628	30.8378	30.8216	30.448	28.8803	28.4755	28.0729	27.844	27.3243	26.8765	26.5512	26.2037	26.3168	29.2163	28.8977	28.6421	28.9226	28.7772	27.4669	27.263	26.9827	26.7805	26.1629	25.7011	25.278	24.9365	25.163
mOFC	25.0624	27.8125	27.4547	28.2843	28.4745	27.2656	27.1093	26.6718	26.6077	26.2034	25.8636	25.6274	25.3545	25.5312	24.0805	26.3298	25.569	26.6178	26.9333	25.9303	25.9459	25.5249	25.4848	24.9967	24.6409	24.3061	23.6174	23.9382

## Sheet: 3g
reward_theta_all	investigate_theta_all	reward_lg_all	investigate_lg_all	reward_hg_all	investigate_hg_all
0.296214	0.30743	0.149458	0.135697	0.105735	0.122194
0.378508	0.327653	0.135567	0.135708	0.117307	0.103132
0.272129	0.31941	0.131368	0.130833	0.106873	0.11097
0.312688	0.452366	0.127523	0.098668	0.132871	0.102323
0.375884	0.531988	0.160425	0.125199	0.197844	0.142437
0.263569	0.307185	0.26542	0.30857	0.441918	0.458721
0.161877	0.255224	0.097542	0.139603	0.282228	0.289274
0.164017	0.291245	0.100224	0.136248	0.265184	0.261152
0.135788	0.293828	0.103295	0.149842	0.247783	0.255544
0.268741	0.376691	0.107961	0.105197	0.171176	0.140645
0.279983	0.369282	0.105777	0.115872	0.176915	0.131817
0.283085	0.418898	0.109495	0.131036	0.164971	0.155861
0.304608	0.381807	0.236844	0.287017	0.193454	0.176637
0.243659	0.365713	0.220105	0.237168	0.43309	0.487847

## Sheet: 3h
	Block 1	Block 1	Block 1	Block 1	Block 1	Block 1	Block 1	Block 1	Block 1	Block 1	Block 1	Block 1	Block 1	Block 1	Block 4	Block 4	Block 4	Block 4	Block 4	Block 4	Block 4	Block 4	Block 4	Block 4	Block 4	Block 4	Block 4	Block 4
Goal	0.34039	0.343755	0.326041	0.254881	0.401878	0.380958	0.129612	0.2103	0.140362	0.282283	0.209706	0.372353	0.364471	0.217956	0.257057	0.350189	0.31721	0.384795	0.346659	0.250673	0.137821	0.13286	0.102131	0.190407	0.269082	0.273326	0.316391	0.237303
Navigation	0.228565	0.358153	0.294495	0.397357	0.405488	0.312785	0.276997	0.244413	0.227183	0.37546	0.376681	0.235419	0.360034	0.355167	0.339162	0.36892	0.349795	0.504642	0.570365	0.241008	0.359835	0.410057	0.286109	0.422367	0.36732	0.374976	0.394628	0.381759

## Sheet: 3i
Goal
b1	b1	b1	b1	b1	b1	b1	b1	b1	b1	b1	b1	b1	b1	b4	b4	b4	b4	b4	b4	b4	b4	b4	b4	b4	b4	b4	b4
0.013417	0.014349	0.027492	0.022395	0.034974	0.026508	0.013605	0.013117	0.013044	0.026381	0.017386	0.014123	0.015637	0.021917	0.011637	0.015716	0.016129	0.022539	0.020927	0.008869	0.014333	0.010763	0.010801	0.009657	0.012263	0.016749	0.010141	0.018982
0.023943	0.014535	0.019868	0.030454	0.047926	0.038794	0.022562	0.02185	0.015795	0.040748	0.028867	0.028928	0.017806	0.037848	0.018776	0.021164	0.022434	0.038388	0.026341	0.017381	0.021639	0.015491	0.020719	0.012865	0.016369	0.024909	0.015604	0.024178
0.045361	0.039434	0.052223	0.045784	0.078079	0.046168	0.044073	0.031234	0.030228	0.065195	0.026215	0.036795	0.031476	0.068968	0.035141	0.029451	0.043023	0.057264	0.052811	0.021206	0.02936	0.024493	0.026943	0.027909	0.028276	0.031702	0.029765	0.061352
0.100457	0.088687	0.094715	0.073713	0.146824	0.09232	0.068018	0.07094	0.047892	0.122478	0.076816	0.06838	0.060694	0.123424	0.071712	0.059343	0.079703	0.086528	0.075217	0.042978	0.048283	0.043265	0.042646	0.038847	0.045635	0.052244	0.044306	0.065658
0.099508	0.079362	0.093963	0.109998	0.195256	0.114936	0.079435	0.068053	0.067902	0.132875	0.093061	0.113594	0.10189	0.081101	0.075886	0.08107	0.086828	0.122347	0.152686	0.049288	0.042945	0.046703	0.053906	0.06048	0.062545	0.076099	0.079011	0.066397
0.091788	0.095875	0.068357	0.095797	0.177858	0.087754	0.047359	0.053698	0.061359	0.100669	0.090237	0.102832	0.087462	0.059886	0.075515	0.09602	0.096173	0.126812	0.137387	0.054851	0.069225	0.059686	0.051486	0.066652	0.078159	0.078642	0.071792	0.096085
0.06784	0.099863	0.05958	0.08411	0.128932	0.114047	0.070284	0.082558	0.04973	0.090477	0.081982	0.065588	0.072538	0.055251	0.060806	0.083162	0.091254	0.081504	0.108286	0.05673	0.06574	0.057032	0.048028	0.05473	0.080787	0.090791	0.069613	0.068376
0.043809	0.080233	0.062025	0.065792	0.138447	0.074808	0.049728	0.0529	0.0522	0.064572	0.052208	0.062562	0.066772	0.049361	0.068316	0.073446	0.072093	0.084415	0.086973	0.044581	0.048001	0.050962	0.054158	0.046375	0.080528	0.087863	0.055157	0.064975
0.054522	0.04348	0.049635	0.066693	0.100799	0.064939	0.056714	0.030099	0.047944	0.054406	0.048403	0.056682	0.056655	0.04582	0.035542	0.055904	0.057498	0.058489	0.098374	0.048455	0.046485	0.038754	0.043124	0.043936	0.048833	0.067829	0.038432	0.041902
0.046262	0.036806	0.035927	0.051734	0.077723	0.04977	0.036042	0.042807	0.040227	0.066026	0.037564	0.048142	0.039824	0.035925	0.041294	0.041905	0.056534	0.041386	0.059139	0.03149	0.029615	0.034287	0.029969	0.032228	0.039015	0.048378	0.033598	0.037446
0.037017	0.032406	0.02729	0.048726	0.064568	0.024821	0.026614	0.030603	0.030725	0.040512	0.025632	0.041054	0.028257	0.03388	0.032331	0.038849	0.03169	0.044618	0.066801	0.028868	0.028228	0.021954	0.028721	0.027145	0.03411	0.040422	0.034527	0.023326
0.031336	0.030053	0.018863	0.032553	0.042861	0.030456	0.021242	0.030021	0.026306	0.037258	0.035636	0.030493	0.028147	0.031185	0.027916	0.02851	0.034944	0.02976	0.04883	0.022887	0.020854	0.01941	0.024932	0.024887	0.026312	0.03425	0.029691	0.023041
0.022265	0.029844	0.03037	0.026331	0.04694	0.026706	0.025189	0.021746	0.02648	0.038111	0.030847	0.027998	0.022725	0.028244	0.019171	0.025901	0.025993	0.034804	0.042566	0.022947	0.017196	0.016843	0.019651	0.016962	0.023158	0.041095	0.023205	0.019245
0.02306	0.024855	0.018602	0.018721	0.044817	0.023407	0.016756	0.02045	0.018297	0.023109	0.017564	0.022526	0.026277	0.026823	0.021045	0.024692	0.026557	0.02724	0.028203	0.023741	0.015754	0.017574	0.017932	0.013692	0.024666	0.029781	0.017085	0.020218
0.025397	0.026386	0.024052	0.020571	0.042862	0.016876	0.019304	0.017408	0.018653	0.025341	0.016725	0.028786	0.023447	0.024569	0.019177	0.026018	0.01796	0.024939	0.032409	0.017152	0.018097	0.01587	0.015482	0.013807	0.018077	0.025167	0.021487	0.017897
Navigation
b1	b1	b1	b1	b1	b1	b1	b1	b1	b1	b1	b1	b1	b1	b4	b4	b4	b4	b4	b4	b4	b4	b4	b4	b4	b4	b4	b4
0.010976	0.015978	0.01474	0.011986	0.012427	0.018851	0.015611	0.023771	0.025533	0.008137	0.012808	0.013133	0.015519	0.009544	0.018399	0.022618	0.020445	0.014853	0.017848	0.021872	0.022119	0.021361	0.015196	0.019119	0.018532	0.018666	0.015171	0.021505
0.021734	0.024633	0.02534	0.016116	0.020674	0.019889	0.026746	0.030132	0.025472	0.01687	0.017043	0.021747	0.0165	0.015874	0.024889	0.037163	0.027089	0.017974	0.029916	0.038498	0.023819	0.027059	0.033869	0.026525	0.024488	0.023196	0.031954	0.030868
0.021532	0.044494	0.04084	0.030855	0.043111	0.03979	0.043102	0.047992	0.046207	0.03085	0.036537	0.039447	0.035536	0.032094	0.041703	0.043799	0.049933	0.043534	0.058408	0.059151	0.04869	0.046778	0.05031	0.033686	0.046313	0.057242	0.03612	0.057215
0.049907	0.077574	0.063806	0.055843	0.086984	0.054776	0.079713	0.072983	0.089416	0.047188	0.051146	0.082258	0.050096	0.046724	0.075031	0.085207	0.095124	0.068162	0.106881	0.100232	0.077724	0.082397	0.078644	0.060258	0.071324	0.094472	0.079654	0.126805
0.066487	0.083821	0.07774	0.063044	0.077398	0.090709	0.102364	0.116495	0.098638	0.072363	0.064379	0.100571	0.069284	0.065508	0.089833	0.098118	0.092507	0.075657	0.108929	0.130956	0.088695	0.099939	0.146167	0.073519	0.128965	0.097227	0.106603	0.114177
0.063393	0.074111	0.067818	0.079134	0.090272	0.083628	0.103967	0.101121	0.089394	0.058986	0.06504	0.085057	0.069095	0.072684	0.128413	0.124922	0.113566	0.074909	0.069846	0.107925	0.100681	0.075466	0.100697	0.115425	0.09097	0.086368	0.081735	0.120513
0.056714	0.079945	0.06383	0.044393	0.064767	0.062302	0.069942	0.096794	0.088099	0.037496	0.049418	0.079016	0.084375	0.045217	0.110384	0.090276	0.098489	0.06639	0.065548	0.083997	0.089417	0.101279	0.082715	0.087011	0.090031	0.093782	0.086064	0.123457
0.047927	0.056144	0.050919	0.028036	0.052836	0.068105	0.053357	0.077649	0.104249	0.047636	0.044128	0.061502	0.052198	0.035777	0.080447	0.118732	0.063986	0.040428	0.051368	0.092838	0.081327	0.05914	0.100248	0.076071	0.07587	0.074933	0.081222	0.055198
0.049091	0.04575	0.04272	0.0322	0.037379	0.062153	0.055779	0.08573	0.062014	0.032015	0.044393	0.040568	0.038653	0.033787	0.068515	0.078719	0.076445	0.04687	0.054589	0.07645	0.057973	0.058398	0.058496	0.080932	0.054319	0.057044	0.072226	0.038064
0.034732	0.046251	0.02769	0.038982	0.02791	0.046953	0.05338	0.048494	0.075264	0.037313	0.027799	0.045424	0.033247	0.030337	0.051042	0.051695	0.0636	0.043807	0.035012	0.064986	0.046791	0.045615	0.053734	0.057812	0.054548	0.040612	0.052524	0.065431
0.028328	0.044771	0.026432	0.027357	0.022814	0.042465	0.03686	0.036258	0.035941	0.031343	0.035632	0.034715	0.034082	0.021814	0.047639	0.046812	0.060419	0.034529	0.038942	0.052328	0.033503	0.034661	0.047732	0.034194	0.041003	0.044375	0.042811	0.055961
0.021091	0.035541	0.023707	0.023285	0.025326	0.031794	0.035671	0.033134	0.035063	0.022975	0.024593	0.028015	0.026791	0.022287	0.045018	0.037293	0.040906	0.021651	0.021495	0.047365	0.038038	0.024302	0.043286	0.028524	0.031621	0.035877	0.037522	0.038109
0.020565	0.02046	0.025411	0.017449	0.021054	0.025537	0.030797	0.034656	0.037342	0.013232	0.021227	0.030552	0.02616	0.02803	0.036277	0.026866	0.038796	0.016746	0.021361	0.039458	0.032335	0.029012	0.031702	0.026303	0.029185	0.025611	0.027462	0.023255
0.016839	0.01986	0.02095	0.018935	0.0148	0.023981	0.03215	0.031672	0.029132	0.012248	0.016029	0.025074	0.025109	0.015639	0.031468	0.023801	0.027883	0.018866	0.021385	0.032769	0.024239	0.020798	0.028754	0.020029	0.021152	0.026166	0.029864	0.022441
0.015296	0.022118	0.017599	0.015568	0.014507	0.026395	0.025474	0.030658	0.02687	0.015114	0.013457	0.024125	0.028161	0.01748	0.024775	0.029983	0.024774	0.018833	0.016357	0.029396	0.024324	0.022928	0.03014	0.021321	0.024329	0.026071	0.028536	0.015668

## Sheet: 3j
Goal
b1	b1	b1	b1	b1	b1	b1	b1	b1	b1	b1	b1	b1	b1	b4	b4	b4	b4	b4	b4	b4	b4	b4	b4	b4	b4	b4	b4
0.005061	0.005697	0.005807	0.010505	0.015938	0.008878	0.005492	0.004623	0.00543	0.014712	0.007801	0.008059	0.004215	0.012458	0.005657	0.00757	0.006072	0.009409	0.009092	0.004476	0.005471	0.003275	0.004185	0.003836	0.005804	0.004312	0.005894	0.006358
0.009302	0.008048	0.008922	0.012823	0.020412	0.012167	0.007971	0.006483	0.005065	0.013944	0.010005	0.008771	0.006477	0.01323	0.006953	0.009032	0.008885	0.010998	0.014129	0.006104	0.007385	0.005152	0.00563	0.004467	0.007368	0.007502	0.006489	0.005744
0.014684	0.012628	0.012546	0.012893	0.031326	0.0155	0.007989	0.007297	0.007861	0.028635	0.010034	0.011174	0.008916	0.016732	0.0097	0.010835	0.013663	0.021012	0.017068	0.005854	0.009769	0.008241	0.009666	0.00594	0.008693	0.011481	0.007374	0.0097
0.022457	0.014024	0.019856	0.028348	0.042746	0.023459	0.017978	0.011565	0.014773	0.03271	0.016462	0.017454	0.015422	0.022958	0.013941	0.018891	0.01368	0.024972	0.020282	0.009504	0.012556	0.009273	0.010166	0.010966	0.013767	0.011407	0.011185	0.018896
0.021405	0.026366	0.020909	0.03403	0.053061	0.022003	0.024332	0.019069	0.01782	0.029348	0.024272	0.019559	0.021482	0.029925	0.023267	0.02114	0.025333	0.034783	0.027309	0.012047	0.017344	0.015266	0.017746	0.013253	0.02088	0.016437	0.017727	0.025974
0.035824	0.034025	0.051375	0.044285	0.06551	0.022754	0.03151	0.025802	0.023355	0.067198	0.028629	0.042702	0.029191	0.069795	0.024099	0.03438	0.036309	0.040883	0.039943	0.020495	0.029625	0.016052	0.024431	0.026377	0.021117	0.020411	0.02617	0.040805
0.068704	0.047034	0.074733	0.076061	0.076474	0.043141	0.04134	0.03369	0.035749	0.086148	0.040368	0.045298	0.03591	0.062358	0.050804	0.055334	0.0462	0.039705	0.051446	0.023975	0.04106	0.027902	0.031564	0.022899	0.033331	0.041745	0.031421	0.06675
0.083134	0.056423	0.063243	0.06761	0.112073	0.070692	0.049926	0.044854	0.036961	0.105085	0.071145	0.084535	0.058959	0.109344	0.06892	0.056248	0.05387	0.074042	0.089629	0.041661	0.044407	0.043304	0.03605	0.034173	0.037817	0.045429	0.043129	0.061555
0.063696	0.070239	0.061529	0.071881	0.167324	0.083947	0.07594	0.068953	0.070171	0.077752	0.096466	0.093315	0.083743	0.079904	0.072749	0.070061	0.070585	0.097244	0.10889	0.059326	0.047515	0.046008	0.050761	0.046195	0.04812	0.04629	0.050823	0.065901
0.066447	0.103569	0.065568	0.075019	0.133843	0.118737	0.078562	0.060174	0.058415	0.078715	0.073252	0.064478	0.064165	0.058389	0.065849	0.080346	0.089746	0.072871	0.145777	0.063933	0.056774	0.038539	0.049264	0.050494	0.055674	0.074625	0.068678	0.065543
0.063963	0.070946	0.066712	0.07358	0.155282	0.099236	0.054443	0.05353	0.05961	0.072585	0.071651	0.095487	0.070409	0.063678	0.05687	0.08618	0.064244	0.092848	0.111263	0.047264	0.063482	0.056285	0.035542	0.049342	0.060637	0.084447	0.053309	0.053083
0.063552	0.080309	0.046645	0.041066	0.102341	0.109454	0.0503	0.074788	0.050692	0.079567	0.053006	0.069053	0.067148	0.047688	0.063801	0.067125	0.091652	0.078553	0.101659	0.045953	0.049877	0.052904	0.040543	0.045647	0.068685	0.0553	0.057601	0.057408
0.045852	0.047857	0.033014	0.06236	0.085364	0.097117	0.05435	0.053421	0.047586	0.053959	0.060812	0.049285	0.061183	0.051994	0.054723	0.054916	0.049319	0.073479	0.103553	0.04079	0.044902	0.037655	0.042329	0.042922	0.046557	0.057085	0.052351	0.068847
0.03836	0.042708	0.053831	0.053127	0.093658	0.043317	0.050216	0.042003	0.03971	0.053461	0.047808	0.060663	0.05295	0.037799	0.036317	0.045285	0.062465	0.057527	0.083337	0.036077	0.04357	0.039567	0.036583	0.041087	0.045486	0.04309	0.057529	0.039173
0.037029	0.04749	0.035383	0.049359	0.061888	0.031964	0.037134	0.043059	0.031548	0.049854	0.028604	0.03845	0.041059	0.04631	0.038772	0.036914	0.041949	0.039692	0.050949	0.026913	0.03688	0.026048	0.029841	0.027442	0.04928	0.051326	0.033134	0.033286
0.034774	0.035854	0.029708	0.038467	0.059299	0.043224	0.032649	0.036121	0.032367	0.038606	0.028738	0.037566	0.02583	0.043906	0.024116	0.050924	0.030792	0.040192	0.049308	0.034999	0.020443	0.025368	0.022687	0.035221	0.04067	0.056995	0.031581	0.029409
0.03093	0.02871	0.023651	0.048043	0.051717	0.034071	0.025182	0.032595	0.028514	0.033481	0.035734	0.033798	0.039539	0.039644	0.021947	0.025753	0.029681	0.036826	0.046807	0.032176	0.024004	0.016797	0.024261	0.017801	0.031933	0.031442	0.034115	0.031971
0.023509	0.0233	0.029762	0.048418	0.067614	0.032902	0.023466	0.017692	0.024163	0.037612	0.033417	0.025315	0.030439	0.036643	0.020858	0.030414	0.030373	0.039466	0.0448	0.019284	0.026167	0.01928	0.016913	0.025089	0.031315	0.033152	0.024972	0.030403
0.020265	0.027737	0.025262	0.042118	0.051701	0.026592	0.022788	0.01981	0.023661	0.03155	0.020974	0.018397	0.029745	0.030417	0.020071	0.037656	0.034337	0.038706	0.039181	0.021575	0.017836	0.014672	0.018679	0.022381	0.034648	0.033918	0.025505	0.023021
0.016205	0.025864	0.023203	0.031709	0.054803	0.026661	0.02471	0.019848	0.017347	0.031675	0.022532	0.020954	0.026212	0.02691	0.021331	0.024175	0.030175	0.030048	0.034127	0.020362	0.020581	0.018707	0.015015	0.019489	0.027319	0.031854	0.019268	0.017682
0.01696	0.016019	0.022714	0.025229	0.034195	0.026048	0.022768	0.017238	0.015446	0.02685	0.016669	0.022375	0.025461	0.017877	0.016975	0.020123	0.02272	0.025371	0.041639	0.018556	0.018703	0.015493	0.013643	0.016264	0.022146	0.021987	0.018757	0.014717
0.019024	0.018045	0.021402	0.02059	0.040643	0.024933	0.016147	0.0153	0.017481	0.031158	0.018202	0.016462	0.019865	0.020882	0.012597	0.025369	0.021923	0.020477	0.025162	0.014387	0.021254	0.011349	0.015054	0.015237	0.027343	0.018888	0.018797	0.014118
0.016266	0.022516	0.015308	0.019142	0.040928	0.022812	0.018708	0.01654	0.013565	0.028378	0.015504	0.01898	0.014252	0.020514	0.016245	0.016228	0.013662	0.023341	0.025387	0.012839	0.015244	0.011043	0.016311	0.01807	0.019207	0.016533	0.016861	0.01194
0.014641	0.016361	0.015577	0.015598	0.034122	0.021104	0.016065	0.016331	0.017283	0.024936	0.017422	0.016917	0.015524	0.020412	0.014759	0.016238	0.014973	0.022889	0.023307	0.014134	0.013207	0.013908	0.012637	0.012352	0.020889	0.015529	0.016282	0.012181
0.018448	0.016318	0.012687	0.012987	0.039068	0.022319	0.01482	0.014491	0.017883	0.022082	0.014201	0.01461	0.01389	0.018321	0.012432	0.017517	0.011814	0.021403	0.024867	0.01026	0.010291	0.009624	0.013068	0.012951	0.01705	0.011824	0.014819	0.013626
Navigation
b1	b1	b1	b1	b1	b1	b1	b1	b1	b1	b1	b1	b1	b1	b4	b4	b4	b4	b4	b4	b4	b4	b4	b4	b4	b4	b4	b4
0.004185	0.005042	0.005419	0.005172	0.006231	0.005892	0.007204	0.009565	0.011001	0.003316	0.004596	0.005816	0.00568	0.004262	0.011176	0.008567	0.007865	0.006573	0.008594	0.009809	0.006586	0.008523	0.008279	0.006006	0.00779	0.007107	0.007336	0.005975
0.006363	0.006628	0.009768	0.005635	0.008219	0.007664	0.00986	0.008536	0.012409	0.006746	0.004982	0.00837	0.00773	0.00739	0.011189	0.011891	0.010203	0.00795	0.010191	0.009147	0.008323	0.008476	0.00994	0.010764	0.010982	0.009787	0.008893	0.011929
0.00849	0.011113	0.012791	0.011121	0.013747	0.011282	0.011805	0.015235	0.011606	0.007847	0.009203	0.008637	0.009231	0.005619	0.012686	0.014061	0.015859	0.009422	0.017818	0.016517	0.012154	0.013133	0.011357	0.015157	0.01108	0.012815	0.014971	0.01949
0.011227	0.014483	0.015231	0.014731	0.012339	0.014953	0.014315	0.023232	0.021257	0.014292	0.0111	0.019456	0.014631	0.011778	0.018101	0.019218	0.017595	0.016028	0.025218	0.023601	0.017149	0.01792	0.023424	0.017078	0.019397	0.021152	0.01653	0.023312
0.015791	0.016512	0.022813	0.012645	0.026607	0.02752	0.03557	0.021857	0.022727	0.012959	0.017459	0.035556	0.018528	0.015255	0.027596	0.029424	0.027662	0.024342	0.046326	0.033792	0.029194	0.030432	0.031831	0.026039	0.02479	0.030738	0.027267	0.037135
0.025307	0.036773	0.033387	0.024111	0.039687	0.043005	0.042042	0.042691	0.042627	0.022955	0.018559	0.027777	0.020908	0.027724	0.036215	0.032864	0.034036	0.037205	0.055837	0.049258	0.03601	0.054258	0.04786	0.031573	0.039471	0.036013	0.05898	0.040429
0.020326	0.04809	0.049925	0.027974	0.056238	0.044327	0.079581	0.04925	0.062999	0.038735	0.035307	0.049567	0.03991	0.04251	0.063284	0.058574	0.055442	0.053696	0.077858	0.06946	0.045965	0.06346	0.06579	0.047376	0.049495	0.061774	0.071459	0.082925
0.045206	0.069493	0.063345	0.038813	0.059616	0.062539	0.066033	0.056327	0.071455	0.043988	0.041422	0.05916	0.043681	0.062583	0.076973	0.096449	0.06392	0.072586	0.099846	0.084586	0.069641	0.090768	0.097557	0.059132	0.068453	0.080612	0.075467	0.101789
0.039962	0.06971	0.062535	0.054577	0.083644	0.074353	0.084549	0.063808	0.086244	0.046642	0.058053	0.068587	0.0651	0.066562	0.090069	0.104395	0.11743	0.063591	0.097885	0.100352	0.079749	0.07526	0.094339	0.070582	0.081424	0.07751	0.093193	0.099319
0.052131	0.066398	0.062186	0.067412	0.067519	0.067834	0.082091	0.129248	0.110492	0.052823	0.059221	0.082899	0.081235	0.054764	0.093422	0.112459	0.100584	0.063128	0.09789	0.090709	0.083692	0.086221	0.111307	0.084392	0.091496	0.088299	0.092683	0.103712
0.050014	0.082956	0.058993	0.053238	0.058785	0.064994	0.091936	0.084142	0.08331	0.049872	0.048245	0.061871	0.047	0.049088	0.09357	0.089768	0.093282	0.058639	0.077324	0.101016	0.079268	0.07743	0.082675	0.07443	0.094687	0.076199	0.075814	0.062726
0.030653	0.06701	0.066043	0.041687	0.046469	0.05622	0.053897	0.0833	0.08386	0.047466	0.040041	0.072732	0.048864	0.037756	0.096504	0.110082	0.086752	0.046706	0.065849	0.081968	0.056072	0.087075	0.09249	0.072929	0.076939	0.08476	0.064591	0.078216
0.040231	0.079323	0.039679	0.030843	0.033889	0.054119	0.05646	0.077462	0.073885	0.035093	0.034092	0.053371	0.051742	0.032048	0.069572	0.077609	0.070876	0.040174	0.034138	0.075788	0.070084	0.055867	0.089574	0.053716	0.066987	0.052456	0.064739	0.034317
0.02824	0.037934	0.037853	0.030624	0.035958	0.05952	0.05067	0.044588	0.070201	0.032092	0.039975	0.045979	0.043368	0.030212	0.054131	0.059462	0.075083	0.033359	0.030426	0.088842	0.053001	0.049819	0.05493	0.04746	0.050492	0.043356	0.052181	0.053183
0.022825	0.034579	0.03309	0.020845	0.028692	0.033574	0.045889	0.049381	0.06218	0.020682	0.040768	0.049927	0.035365	0.030698	0.065137	0.05927	0.044175	0.032588	0.029531	0.071688	0.044563	0.049666	0.051581	0.035306	0.036281	0.037561	0.033303	0.047475
0.022948	0.030705	0.028796	0.020277	0.02838	0.047294	0.037298	0.048808	0.049323	0.026762	0.025016	0.030233	0.026533	0.029755	0.049312	0.053074	0.047489	0.031328	0.027771	0.054813	0.04359	0.037568	0.038731	0.028625	0.040649	0.035347	0.041988	0.045036
0.022324	0.021006	0.02621	0.024575	0.022067	0.035753	0.033629	0.050922	0.02989	0.02499	0.023235	0.036451	0.023039	0.017229	0.037544	0.03408	0.039852	0.02191	0.020313	0.053945	0.032048	0.027128	0.038696	0.02991	0.032475	0.036557	0.032499	0.024343
0.019618	0.018522	0.025339	0.014037	0.0193	0.03185	0.039353	0.039315	0.034838	0.019444	0.017817	0.031806	0.022899	0.018429	0.029287	0.032961	0.040139	0.022414	0.026645	0.046409	0.028528	0.026989	0.039986	0.028887	0.028376	0.024466	0.024455	0.03874
0.017178	0.017266	0.017571	0.014856	0.019581	0.028569	0.029789	0.031058	0.034569	0.016507	0.014415	0.022112	0.01841	0.019169	0.033566	0.032428	0.043474	0.021459	0.022305	0.032912	0.030335	0.020116	0.026565	0.024959	0.023139	0.02746	0.028897	0.020167
0.012359	0.014579	0.015146	0.014253	0.016943	0.021941	0.028216	0.023402	0.028326	0.01894	0.016016	0.0238	0.019821	0.016792	0.030986	0.037564	0.029582	0.012866	0.018892	0.029478	0.028949	0.021283	0.028746	0.023156	0.029491	0.022739	0.02115	0.028234
0.015751	0.020744	0.016944	0.014697	0.018269	0.017941	0.026392	0.022003	0.023808	0.013428	0.017797	0.023736	0.020434	0.00769	0.023854	0.028102	0.035425	0.016371	0.017238	0.026463	0.022593	0.019184	0.024178	0.021764	0.024399	0.024053	0.018864	0.022791
0.01324	0.022981	0.017351	0.008565	0.014744	0.017729	0.01824	0.021787	0.022336	0.012388	0.016779	0.014836	0.01964	0.01786	0.025977	0.031854	0.029274	0.014919	0.01761	0.027378	0.024556	0.017782	0.021271	0.018698	0.023359	0.021348	0.020379	0.024961
0.012416	0.017666	0.015577	0.008667	0.017812	0.022944	0.020194	0.024156	0.029599	0.013264	0.014321	0.018902	0.015636	0.014405	0.021144	0.026052	0.025913	0.011314	0.016173	0.020985	0.027479	0.019337	0.01836	0.019646	0.022765	0.02042	0.02366	0.019056
0.014392	0.013153	0.013475	0.009717	0.011138	0.022262	0.019563	0.018405	0.023879	0.009596	0.013204	0.021868	0.021542	0.016992	0.017303	0.028515	0.023427	0.012658	0.020735	0.021753	0.020533	0.016475	0.021913	0.014213	0.015429	0.021868	0.016908	0.020698
0.013719	0.01798	0.014236	0.011826	0.010537	0.018292	0.017432	0.021446	0.014401	0.010812	0.012533	0.017864	0.015457	0.015374	0.018969	0.023111	0.016724	0.011384	0.013292	0.021607	0.01794	0.015953	0.024416	0.020953	0.015689	0.020446	0.017256	0.016863

## Sheet: 3l
reward_lg_b1	reward_lg_b4	reward_hg_b1	reward_hg_b4
0.003379	0.002812	0.002524	0.002094
0.002774	0.004417	0.001035	0.004366
0.006552	0.001958	0.002445	0.0027
0.002017	0.00168	0.001676	0.001702
0.00326	0.005748	0.008652	0.004715
0.003289	0.001318	0.001866	0.001949
0.001588	0.001537	0.002355	0.002389
0.002362	0.00137	0.00294	0.001612
0.002195	0.001291	0.002025	0.001206
0.004106	0.001971	0.002828	0.002345
0.002216	0.003125	0.002352	0.005091
0.002214	0.003399	0.001758	0.004447
0.001593	0.003507	0.001577	0.003147
0.002508	0.000951	0.002927	0.000916
reward_lg_b1	reward_lg_b4	reward_hg_b1	reward_hg_b4
0.003379	0.002812	0.002524	0.002094
0.002774	0.004417	0.001035	0.004366
0.006552	0.001958	0.002445	0.0027
0.002017	0.00168	0.001676	0.001702
0.00326	0.005748	0.008652	0.004715
0.003289	0.001318	0.001866	0.001949
0.001588	0.001537	0.002355	0.002389
0.002362	0.00137	0.00294	0.001612
0.002195	0.001291	0.002025	0.001206
0.004106	0.001971	0.002828	0.002345
0.002216	0.003125	0.002352	0.005091
0.002214	0.003399	0.001758	0.004447
0.001593	0.003507	0.001577	0.003147
0.002508	0.000951	0.002927	0.000916
