# Supplementary material for: Flexible goal learning involves coordinated population activity in dCA1 and medial orbitofrontal cortex
Source: PLoS Biol. 2026 May 29;24(5):e3003824. doi: 10.1371/journal.pbio.3003824 (PMC13221071; doi:10.1371/journal.pbio.3003824)
Supplement: S4 Data — (XLSX) [file pbio.3003824.s015.xlsx]

## Sheet: 4b
	block 1	block 1	block 1	block 1	block 1	block 1	block 1	block 1	block 1	block 1	block 1	block 1	block 1	block 1	block 4	block 4	block 4	block 4	block 4	block 4	block 4	block 4	block 4	block 4	block 4	block 4	block 4	block 4
goal	12	10	4	6	6	8	4	1	3	3	10	1	1	14	6	11	8	11	3	3	5	0	0	2	2	2	0	28
navigation	7	0	0	6	6	5	1	0	0	4	6	3	1	6	7	0	1	4	2	8	11	1	1	0	10	3	1	6

## Sheet: 4e
mOFC-to-dCA1
Increased	Decreased
10	0
4	2
6	0
2	0
0	0
0	1
5	3
2	0
1	1
1	3
0	1
2	1
1	1
7	3
dCA1-to-mOFC
Increased	Decreased
6	1
5	1
0	3
4	1
3	1
3	1
3	1
1	0
0	1
4	2
0	1
0	1
1	1
4	4

## Sheet: 4f
mOFC-to-dCA1
Increased	Decreased
1	2
12	3
0	0
1	3
5	2
7	2
6	3
3	4
0	1
3	1
1	6
2	2
3	1
9	11
dCA1-to-mOFC
Increased	Decreased
2	0
12	6
0	0
0	1
2	0
5	2
5	4
3	4
1	0
2	2
3	2
6	0
5	1
10	6
