# Supplementary material for: Flexible goal learning involves coordinated population activity in dCA1 and medial orbitofrontal cortex
Source: PLoS Biol. 2026 May 29;24(5):e3003824. doi: 10.1371/journal.pbio.3003824 (PMC13221071; doi:10.1371/journal.pbio.3003824)
Supplement: S5 Data — (XLSX) [file pbio.3003824.s016.xlsx]

## Sheet: 5e
plasticity	Without-plasticity	Without-connection
97.5	108.92	110.21
102.09	99.13	100.37
102.34	101.23	111.86
107.41	107.18	102.25
108.33	96.22	113.53
100.13	96.86	100.01
94.15	110.99	100.81
102.65	114.9	111.1
92.3	112.36	103.65
95.21	101.78	100.66
103.64	112.72	98.46
107.94	112	107.43
106.29	108.86	103.54
97.75	112.61	104.71
98.37	106.67	115.55
104.39	121.45	110.3
101.54	100.59	115.26
97.01	98.7	105.11
101.61	109.94	105.59
95.79	119.82	105.68

## Sheet: 5h
remap	non-remap
109.5	109.92
107.94	105.89
101.42	105.84
97.44	112.68
106.26	136.3
109.36	119.09
96.57	104.33
115.68	108.92
106.85	117.42
98.98	109.94
104.07	105.5
113.53	110
120.47	117.06
105.01	106.54
117.26	135.09
107	106.93
114.9	122.34
99.19	122.25
117.02	116.5
105.59	106.12
