# Supplementary material for: Flexible goal learning involves coordinated population activity in dCA1 and medial orbitofrontal cortex
Source: PLoS Biol. 2026 May 29;24(5):e3003824. doi: 10.1371/journal.pbio.3003824 (PMC13221071; doi:10.1371/journal.pbio.3003824)
Supplement: S6 Data — (XLSX) [file pbio.3003824.s017.xlsx]

## Sheet: a
Block 1	Block 4	Block 1	Block 4
11.32	1.08	23.82	1.16
12.94	2.24	3.38	1.24
19.36	3.4	3.38	1.1
5.7	2.34	3	1.2
12.64	1.26	1.8	1.24
1.72	3.58	29.34	1.58
4.64	1.56	34.94	0.98
2.82	1.6	4.28	1.88
2.66	2.4	1.24	0.96
2.2	1.98	2.52	1.14
34.94	1.08	1.7	1.24
4.28	1.14	5.8	2.06
1.24	1.4	6.4	1.84
2.52	1.92	12.84	1.2
2.38	1.1	12.2	2.14
0.84	2.24	2.74	0.94
1.48	1.26		1.3
13.3	1.34	2.86	1.04
2.72	1.1		1.4
3.14	1.02	2.16	1.16
37.88		1.56	1.1
3.6	2.04	1.92	1.9
2.58	2.54	5.9	1.76
5.04	1.36		1.22
3.36	1.86	22.28	1.04
		6.18	1.32
3.98	1.7	4.78	1.16
12.76	1.66	4.76	1.1
1.82	1.52	2.2	1.34
53.22			1.18
4.62	3.2	1.76	4.06
7.16		9.32
8.96	2.22	9.64	3.96
6.14	2.4	7.16	1.96
6.02	2.5	17.92	3.34
3.18	2.44	4.28	3.54
2.24		1.62	4.3
2.64	1.82	6.76	3.76
2.7	2.14	4.44
38	1.08	5.82	1.52
8.48	1.3	3.82	7.84
1.94	1.9	3.48	2.46
1.42	1.76	3.96	1.46
4.78	-1	6.76	1.96
3.46	1.1	4.7	2.44
1.28	1.3		3.64
2.4	1.54	2.38	4.62
	1.02	1.56	1.26
1.84	0.94	1.9	2.28
41.36	3.46	1.72	4
15.44	1.38	1.68	1.66
6.82	1.48	1.56	0.96
5.08	1.58	1.28	1.18
1.66	4.76	12.16	1.08
0.88	1.12	5.62	2.84
1.34	5.88	1.3	1.1
0.84	1.16	1.22	1.4
2.56	1.04	1.16	1.38
0.92	1.08	2.36	2
2.82	1.22	1.48	1.3
6.48	1.56	1.42	0.88
3.16	1.62	1.1	1.12
2.24	1.96	0.82	0.88
1.74	1.7	8.14	0.96
1.38	1.42	2.04	0.84
1.46	1.62	1.94	0.98
1.54	1.62	1.82	1.26
2.2	2.18	1.76	0.8
2.6	1.68	1.74	1.12
4.38	2.18	1.44	1.02
2.08	2.02	1.12	1.34
1.2	2.74	1.18	1.52
1.66	1.58	3.4	2.06
2	3.42	5.9	1.8
1.3	2.84	2.18	1.46
1.42	2.14	1.48	6.66
1.68	2.04	1.3	1.78
1.5	2.08	0.86	1.22
1.24	1.58	0.88	1.58
9.56	2.52	0.94	1.6
1.74	6	0.86	1.06
1.06	2.54	1.1	0.9
	3.12	4.82	1.08
0.94	3.24	0.66	1.04
2.68	2.68	0.86	1.76
1.1	2.16	1.06	1.1
1.88	3.18	0.76	1.04
	4	0.92	0.9
2.62	2.72	0.68	1.12
11.06	2.1	1.26	1.02
2.98	2.34	5.78	0.96
1.84	2.38	1.16	0.96
	2.58	14.4	0.94
3.42	1.84	20.72	0.9
2.08	2.2	-1	1.06
1.52	4.54	-1	1.04
2.96	2.32	2.56	0.96
	2.94	-1	0.84
1.7	2.6	2.86	1.12
4.28	2.74	3.28	0.98
2.96	3.24	3.76	1.64
3.86	3.44	4.34	1.42
5.88	4.28		2
5.8	1.94	44.42	1.84
5.6	3.44	4.42	2.58
4.56	3.16	3.7	1.9
4.64	1.92	4	2.16
3.94	3.06	1.66	1.34
3.28	4.24	1.84	1.74
10.2	2.62	1.34	1.84
10.78	4.88	2.34	1.32
5.52	3.3	1.32	1.54
4.66	2.94	60.6	1.54
3.74	4.04	3.94	1.36
5.16	3.34	1.58	1.96
3.22	2.92	1.32	1.36
4.4	2.74	1.44	1.42
4.12	3.64	1.66	1.38
3.02	2.72	1.36	1.52
11.1	1.68	1.28	1.54
5.78	1.82	1.32	1.58
1.8	6.72	1.82	1.6
3.04	4.06		1.32
2.7	1.6	6.3	1.48
	1.44	2.64	2.38
	2.08	1.62	1.78
1.4	1.38	1.32	1.52
1.78	1.96	1.72	1.3
2.66	1.54	1.5	1.38
11.38	2.18	2.06	1.62
5.58	2.4	1.26	1.2
3.68	2.78	1.48	1.36
2.54	1.88	7.16	1.44
2.52	2.1	19.9	1.52
2.66	2.22		1.66
2.16	2.18	3.18	2.5
	2.08	6.74	1.58
2.66	2.22	1.78	1.78
	1.6	2.16	1.94
28.48		2.56	1.52
4.44		1.1	6.76
		1.64	1.86
			1.1
			2.06
			1.28
			1.86
			1.16
			1.56
			1.42
			1.36

## Sheet: b
1	27.4613	26.6659	31.8747	12.8633	18.3209	9.64202	22.5356	19.875	21.6406		21.3941	19.6037	14.9153	15.985
2	26.2412	32.0327	29.0023	23.7018	21.1974	26.6499	22.3144	26.9442	31.1167	26.4818	16.1159	20.856	25.143	23.8356
3	35.1634	30.469	31.7921		34.3222	26.3348	43.2795	33.4715	31.6885	27.0141	19.5488	32.4574	32.1078	44.4839
4	40.0422	62.4136	36.9909	27.9196	30.6176	28.6694	34.7839	61.8839	14.3405	26.6484	25.5268	34.273	41.0583	28.0725
5	18.4889	44.4854	32.1897	27.6691	45.5057	24.17	34.476	41.4448	34.606	20.539	20.2496	33.3313	32.6198	21.9117
6	23.0629			29.0484	31.0251	27.8266	40.9792	51.5311	39.6202	23.0554	26.1294	33.6276	36.8607	40.342
7	35.8332	66.5762	45.3729	44.7352	32.6915	28.0925	33.2823	15.8072	48.537	24.7572	30.036	31.3975	49.1091	46.8404
8	36.337		30.5902	41.1315	38.8416	31.5199	33.1518	54.5048	27.871	24.9003	30.5173	35.5047	38.2771	29.7457
9	29.0299	49.0866	48.4397	30.5564	36.9775	25.2459	41.0635	11.4535	14.6544	24.0248	33.2058	33.4676	41.9461	13.2317
10	35.0054	28.6592	32.964	21.9846	33.472	36.7946	37.4008	30.7026	44.6918	28.9606	23.9826	30.0849	40.5278	40.8939
11	39.5308	68.5916	51.3351	43.4793	24.2997	27.5287	39.8523	36.1384	48.2531	34.3501	27.683	32.911	38.1167	60.5063
12	34.4996	29.2954	30.8844	37.2871	43.6681	27.0574	34.2029	44.1058	48.8687	32.0986	28.9751	26.3985	39.2177	53.3921
13	31.2022	43.8947	48.2295	58.6562	42.1453	26.9984	45.7895	37.9373	44.9609	31.1859	29.4629	34.9854	32.7425	25.3797
14	34.5858	54.2976	53.9282	28.0613	46.7233	23.8131	32.2924	33.3143	34.9257	33.4265	21.3467	27.697	46.4277	42.296
15	30.1827	70.7944	32.0543	25.6497	32.3256	37.8615	45.252		43.9004	30.8309	26.9471	36.7291	35.8584	42.3097
16	44.2183	60.236	44.1743	23.834	43.9029	21.5446	15.9796	24.2216	29.4024	39.1694	28.3341	30.9564	39.0297	29.5306
17	34.1786	67.1746	36.7433	29.3726	35.5407	21.6059	47.2069	19.9195	26.2862	32.6596	28.7366	33.5079	30.6466	23.8114
18	58.9532		35.4276	32.1349	41.7281	26.477	26.3486	50.3329	18.6519	25.3161	16.8696	34.1107	32.3373	19.3935
19	50.1622	70.0735	39.4814	41.3187	49.1558	37.1611	23.2306	26.1519	30.749	42.7499	20.1815	35.486	34.9863	65.1925
20	45.2683	34.1516	30.5937	37.1906	49.6553	37.8913	37.5773	28.0633	21.505	39.3831	35.7916	27.0754	28.3883	33.6063
21	34.9471	49.8833	41.6691	22.1444	31.9599	29.9829	40.6986	37.3383	36.655	42.7756	23.1545	30.1051	47.5932	40.2295
22	62.447	47.3123	44.6747	38.2012	41.5386	26.1027	36.8949	28.3425	27.8122	27.501	18.1833	21.6744	47.4413	45.7718
23	45.4709	59.8633	43.6036	37.442	41.6623	22.4336	45.5923	39.8234	27.6566	31.3059	25.779	36.8935	33.5015	46.2804
24	27.4079	46.8365	40.5813	27.9799	39.0166	28.3464	26.3598	50.8406	25.7445	31.6888	22.749	31.9602	35.9262	43.0341
25	44.2912	61.9018	46.3095	41.7794	19.1206	20.9005	30.973	31.5428	13.5411	31.8327	18.8537	26.5691	46.2969	33.1559
26	58.012	54.5359	48.3549	33.0134	36.6534	28.6718	30.7707	37.9768	21.1479	31.0926	15.5864	23.685	25.478	27.0757
27	66.5158	48.785	56.8193	33.759	22.4976	18.2313	21.9227	33.83	16.8036	30.7539	29.2719	31.9649	36.0661	20.3127
28	43.1965	45.2283	57.5854	34.3544	31.2135	26.887	32.0136	31.8535	27.9343	35.5386	26.9874	29.4029	34.4819	34.5806
29	43.073	51.9339	71.4685	22.2432	32.6399	21.7116	26.6725	52.9026	34.891	29.6572	29.3249	37.7531	26.9251	43.6065
30	53.4478	51.3441	44.4107	25.6317	38.6266	27.9454	21.0343	15.826	14.1026	28.3998	26.4687	37.1588	28.947	50.3976
31	34.1464	19.0017	38.6986		34.5125	40.8834	38.0567	33.5343	27.0035	24.8144	28.6373	33.7796	26.2055	42.5929
32	54.3411	39.668	59.8254	21.805	44.2712	29.7474	24.1936	36.5006	24.4213	33.2208	30.2983	33.4618	41.9422	65.5862
33	40.3752	55.5443	57.2628	31.8569	34.9367	21.1372	30.1085	18.9102	11.0607	28.9659	25.6887	32.004	31.5368	45.3571
34	50.3248	50.2597	53.1014	26.4297	46.1529	25.8058	22.0979	42.4672	28.6651	28.3309	30.7688	32.8967	43.9277	69.186
35	46.5309		46.5797	35.971	30.9411	39.9039	23.0389	36.9154	39.154	26.3799	31.0611	22.8447	44.9593	39.6939
36	67.2761		48.1836	25.6103	43.4133	27.9144	17.4112	33.9614	21.8842	29.474	34.8104	24.2975	29.9047	40.2123
37	26.9298		57.1299	26.5509	29.9888	38.6869	24.8525	35.9885	20.2393	29.0272	19.6007	27.1275	35.1779	45.4383
38			21.0315	66.2087	39.196	38.632	25.4821	41.7103	24.6441		25.692	25.8022	37.7274	31.1344
39				47.1395	37.6884	16.7189	31.3728	30.6476	23.8754			33.7898	25.1672	47.5229
40					44.1672	25.0839	16.051	26.7242				28.977	39.3727

## Sheet: c
BLOCK 1	BLOCK 4
30.6665	45.9642
42.5486	47.8203
35.4685	49.7692
28.8455	34.1337
32.2972	38.5268
26.4946	27.7618
34.3267	25.2665
34.7619	26.7344
30.8767	23.505
25.1535	29.3809
24.6706	28.2351
30.4604	29.2926
35.2565	35.5921
30.5342	47.7121

## Sheet: d
	block 1	block 4
1	1.34245	4.06656
2	2.08116	1.99301
3	1.65369	0.679464
4	1.18101	0.407255
5	1.07641	0.17341
6	0.925306	0.025431
7	0.781954	0.014469
8	0.625687	-0.05861
9	0.394516	-0.10428
10	0.288616	-0.13351
11	0.2305	-0.0714
12	0.08069	-0.19014
13	-0.04071	-0.34178
14	-0.08978	-0.32168
15	-0.38553	-0.40207
16	-0.48884	-0.42034
17	-0.58054	-0.47149
18	-0.74972	-0.50255
19	-0.90728	-0.50072
20	-1.01963	-0.60851
21	-1.11262	-0.59207
22	-1.21852	-0.60485
23	-1.25855	-0.63226
24	-1.35025	-0.65783
25	-1.46002	-0.74553

## Sheet: f
reward_theta_hpc_b1	reward_theta_ofc_b1	reward_lg_hpc_b1	reward_lg_ofc_b1	reward_hg_hpc_b1	reward_hg_ofc_b1
15	30	32	32	29	8
6	6	7	7	6	6
10	6	7	5	10	16
8	8	20	20	19	19
16	16	29	29	26	26
4	4	24	24	4	4
6	6	6	6	3	3
20	21	21	28	25	26
27	27	24	24	20	20
9	9	4	4	3	3
4	4	27	27	26	26
9	16	7	16	21	19
11	14	18	32	18	25
5	5	35	35	10	10

## Sheet: g
	pre	pre	pre	pre	pre	pre	pre	pre	pre	pre	pre	pre	pre	pre	post	post	post	post	post	post	post	post	post	post	post	post	post	post
hpc	-0.13951	-0.31714	-0.18841	-0.24562	-0.09177	-0.13174	-0.26292	-0.02938	0.000409	-0.2165	-0.23908	-0.13173	-0.14115	-0.43353	-0.03782	-0.07645	-0.05523	-0.03031	-0.03102	-0.0161	0.007494	-0.08659	-0.09555	-0.0292	-0.01823	-0.00288	0.007501	0.016777
ofc	0.028543	-0.31714	-0.75105	-0.24562	-0.09177	-0.13174	-0.26292	-0.02607	0.000409	-0.2165	-0.23908	-0.45283	-0.37365	-0.43353	-0.25197	-0.07645	-0.0116	-0.03031	-0.03102	-0.0161	0.007494	-0.00106	-0.09555	-0.0292	-0.01823	0.275422	0.005932	0.016777

## Sheet: h
trace
17
9
10
13
10
9
10
9
9
15
14
11
9
13

## Sheet: i
slopepre	slopepost
-71.7524	1.28058
-177.103	-2.74383
-181.427	-7.86381
-53.136	-21.9097
-239.018	-5.98779
-147.517	-1.05638
-224.033	1.71594
-154.416	-7.00638
-150.833	0.175863
-58.3587	-8.64298
-59.3319	3.81597
-110.861	2.98
-151.447	-11.8755
-83.1397	-0.96863
