# Supplementary material for: Flexible goal learning involves coordinated population activity in dCA1 and medial orbitofrontal cortex
Source: PLoS Biol. 2026 May 29;24(5):e3003824. doi: 10.1371/journal.pbio.3003824 (PMC13221071; doi:10.1371/journal.pbio.3003824)
Supplement: S7 Data — (XLSX) [file pbio.3003824.s018.xlsx]

## Sheet: a
0	0.1	0.2	0.3	0.4
0.854537	0.913938	0.933579	0.944079	0.963585
0.890248	0.944887	0.950085	0.967809	0.956651
0.859284	0.865049	0.912937	0.941934	0.947756
0.938971	0.92355	0.930374	0.949599	0.954329
0.945529	0.947998	0.944213	0.948119	0.958708
0.89927	0.915524	0.941277	0.951565	0.960618
0.783091	0.855135	0.871964	0.709954	0.705472
0.69545	0.705927	0.722377	0.852725	0.852228
0.745227	0.760877	0.78304	0.934167	0.937874
0.869654	0.909072	0.923231	0.927417	0.929539
0.856234	0.881947	0.930084	0.945892	0.935041
0.955387	0.961574	0.964819	0.987315	0.97105
0.85	0.863718	0.850398	0.863513	0.851284
0.891941	0.891403	0.914325	0.905611	0.915696

## Sheet: b
0	0.1	0.2	0.3	0.4
0.927707	0.946581	0.9515	0.901544	0.9062
0.972218	0.982533	0.994634	0.995166	0.99104
0.704878	0.77953	0.80162	0.840142	0.844927
0.65222	0.654553	0.665394	0.814681	0.810905
0.679362	0.770843	0.72251	0.816115	0.767433
0.698096	0.673433	0.684793	0.658	0.68053
0.622314	0.641523	0.649627	0.702189	0.704452
0.681588	0.677686	0.698411	0.66483	0.69097
0.903287	0.623606	0.637744	0.940199	0.930316
0.703029	0.930359	0.8292	0.873956	0.866533
0.717517	0.760878	0.855626	0.796706	0.792253
0.654982	0.757865	0.76728	0.789993	0.78127
0.683493	0.689655	0.779307	0.804801	0.821036
0.689226	0.746026	0.780783	0.790038	0.790916

## Sheet: c
0	0.1	0.2	0.3	0.4
0.95277	0.973337	0.970433	0.912489	0.924863
0.950504	0.946784	0.954987	0.959557	0.956592
0.840042	0.849898	0.851373	0.892578	0.896106
0.814096	0.847108	0.843616	0.87757	0.880281
0.651387	0.6928	0.786037	0.79585	0.82619
0.703184	0.787256	0.755778	0.770268	0.739113
0.6488	0.733554	0.862597	0.791837	0.787148
0.707253	0.860011	0.921903	0.902507	0.884992
0.635594	0.72483	0.810004	0.932978	0.939136
0.824268	0.893974	0.860645	0.847731	0.853555
0.957611	0.960646	0.95653	0.955646	0.915162
0.823366	0.841163	0.852488	0.863917	0.87493
0.839238	0.874958	0.86205	0.883187	0.878715
0.688904	0.704215	0.830217	0.873775	0.881324
