# Supplementary material for: Flexible goal learning involves coordinated population activity in dCA1 and medial orbitofrontal cortex
Source: PLoS Biol. 2026 May 29;24(5):e3003824. doi: 10.1371/journal.pbio.3003824 (PMC13221071; doi:10.1371/journal.pbio.3003824)
Supplement: S8 Data — (XLSX) [file pbio.3003824.s019.xlsx]

## Sheet: a
reward_lg_hpc	reward_lg_ofc	reward_hg_hpc	reward_hg_ofc
16.3804	14.2134	12.6788	12.2233
16.2589	15.1754	12.3087	12.081
16.2759	15.5951	12.1941	12.8512
16.266	15.7554	12.123	12.6158
16.3666	15.9581	12.2047	12.5989
15.2403	14.8999	11.4726	11.8012
15.2474	14.9556	11.414	11.6956
15.1814	14.993	11.3291	11.9331
15.104	14.9365	11.2318	11.7687
14.7988	14.6481	10.9478	11.431
14.5143	14.3773	10.6569	11.0962
14.3443	14.1802	10.4589	10.8709
14.2177	13.9864	10.2912	10.7088
14.2711	14.0563	10.3844	10.7722

## Sheet: b
investigate_lg_hpc	investigate_lg_ofc	investigate_hg_hpc	investigate_hg_ofc
16.0362	14.3805	13.4351	13.0802
15.7145	14.86	12.8461	12.6629
15.6702	15.291	12.6449	13.4481
15.7972	15.5105	12.6522	13.2595
15.8759	15.6484	12.6959	13.1778
14.7483	14.5597	11.8215	12.2209
14.6833	14.5222	11.709	12.0501
14.5859	14.543	11.5907	12.1782
14.4901	14.452	11.4842	12.0053
14.1479	14.1136	11.1631	11.6328
13.8328	13.8017	10.8487	11.2749
13.6616	13.5811	10.7061	11.074
13.5229	13.3016	10.5274	10.8132
13.6124	13.4071	10.6466	10.9117

## Sheet: c
Low Gamma
	Block 1	Block 1	Block 1	Block 1	Block 1	Block 1	Block 1	Block 1	Block 1	Block 1	Block 1	Block 1	Block 1	Block 1	Block 4	Block 4	Block 4	Block 4	Block 4	Block 4	Block 4	Block 4	Block 4	Block 4	Block 4	Block 4	Block 4	Block 4
Goal	0.202468	0.094001	0.141637	0.086628	0.229801	0.310694	0.100128	0.100984	0.092756	0.139956	0.106913	0.168148	0.175985	0.167895	0.181229	0.124896	0.141152	0.170881	0.173791	0.274863	0.089951	0.08535	0.093234	0.074352	0.093444	0.120573	0.144921	0.25524
Navigation	0.103216	0.112839	0.124834	0.082151	0.059871	0.301289	0.102589	0.104574	0.126627	0.08305	0.096588	0.107205	0.218659	0.221648	0.10116	0.168733	0.135562	0.116835	0.165778	0.321974	0.13228	0.119743	0.158837	0.095273	0.089475	0.137508	0.236054	0.182048
High Gamma
	Block 1	Block 1	Block 1	Block 1	Block 1	Block 1	Block 1	Block 1	Block 1	Block 1	Block 1	Block 1	Block 1	Block 1	Block 4	Block 4	Block 4	Block 4	Block 4	Block 4	Block 4	Block 4	Block 4	Block 4	Block 4	Block 4	Block 4	Block 4
Goal	0.110014	0.069161	0.135328	0.097009	0.236798	0.48708	0.313272	0.273733	0.240596	0.183725	0.189349	0.276324	0.208436	0.372641	0.114359	0.095107	0.086406	0.118818	0.231535	0.441527	0.258089	0.247096	0.224662	0.139806	0.178051	0.14282	0.188783	0.436491
Navigation	0.049018	0.104719	0.082362	0.072223	0.091474	0.437898	0.293694	0.320126	0.203248	0.114869	0.111098	0.146591	0.124448	0.419806	0.098628	0.150788	0.159165	0.119641	0.170604	0.468788	0.306304	0.327873	0.213869	0.127381	0.145358	0.12355	0.131381	0.552488

## Sheet: d
	Goal	Goal	Goal	Goal	Goal	Goal	Goal	Goal	Goal	Goal	Goal	Goal	Goal	Goal	Navigation	Navigation	Navigation	Navigation	Navigation	Navigation	Navigation	Navigation	Navigation	Navigation	Navigation	Navigation	Navigation	Navigation
low gamma	0.002508	0.002525	0.001804	0.002072	0.002087	0.001591	0.001705	0.001749	0.001551	0.00233	0.002492	0.001022	0.002344	0.001649	0.003458	0.00237	0.001984	0.002364	0.002554	0.002821	0.003179	0.002565	0.003412	0.003984	0.001676	0.002438	0.001768	0.002097
high gamma	0.002151	0.003171	0.003519	0.001883	0.002487	0.001694	0.002217	0.002207	0.001715	0.002666	0.002676	0.00334	0.003169	0.001556	0.003264	0.00212	0.001857	0.001437	0.002393	0.002834	0.003745	0.003028	0.003325	0.001831	0.001637	0.002573	0.002407	0.001732

## Sheet: e
dCA1 Theta - mOFC Low γ
reward	reward	reward	reward	reward	reward	reward	reward	reward	reward	reward	reward	reward	reward	navigation	navigation	navigation	navigation	navigation	navigation	navigation	navigation	navigation	navigation	navigation	navigation	navigation	navigation
0.012108	0.017148	0.018023	0.021398	0.027293	0.014552	0.012896	0.013051	0.013076	0.016048	0.012404	0.013883	0.012973	0.015058	0.016984	0.017041	0.016938	0.013985	0.018915	0.022492	0.021058	0.021415	0.02037	0.015454	0.014736	0.019673	0.0162	0.016564
0.021861	0.023853	0.024729	0.031848	0.038399	0.02259	0.021498	0.019555	0.017615	0.022912	0.019975	0.023709	0.020066	0.023548	0.027872	0.028683	0.026403	0.018839	0.02762	0.031808	0.029411	0.031714	0.031072	0.024282	0.020682	0.027636	0.024156	0.025613
0.040166	0.035526	0.043102	0.049811	0.057705	0.032387	0.032006	0.029659	0.028359	0.042058	0.030072	0.034146	0.032956	0.046769	0.041107	0.045463	0.041745	0.033571	0.056599	0.047926	0.047749	0.059314	0.051947	0.035473	0.043772	0.049451	0.037776	0.050647
0.079945	0.093137	0.083644	0.079244	0.109657	0.055947	0.049948	0.060267	0.04254	0.070412	0.055455	0.055422	0.057683	0.071366	0.069383	0.079235	0.076137	0.062907	0.091898	0.084983	0.081445	0.092726	0.084438	0.063086	0.061876	0.087731	0.06868	0.082512
0.079495	0.10638	0.091253	0.105353	0.152919	0.078063	0.066005	0.060959	0.065617	0.094464	0.069542	0.075964	0.080433	0.067452	0.089866	0.085392	0.091941	0.083241	0.107065	0.114801	0.11009	0.101546	0.125283	0.084329	0.087593	0.105527	0.085286	0.109836
0.085656	0.100862	0.086652	0.097898	0.127165	0.0684	0.058312	0.074574	0.05839	0.080554	0.07661	0.085887	0.071786	0.075143	0.098839	0.093881	0.090129	0.073405	0.085762	0.102664	0.097174	0.09618	0.106416	0.09019	0.090063	0.095199	0.086745	0.100133
0.065508	0.091067	0.080906	0.090404	0.123838	0.069769	0.06563	0.067437	0.05597	0.079371	0.070796	0.077907	0.07932	0.062005	0.096143	0.090188	0.076523	0.064488	0.074895	0.0914	0.097391	0.099271	0.095497	0.07067	0.076046	0.093864	0.085616	0.089968
0.057361	0.074965	0.07102	0.08018	0.099528	0.060438	0.056144	0.056916	0.047514	0.059164	0.069163	0.066226	0.061285	0.049451	0.068484	0.079994	0.072157	0.04351	0.055432	0.084543	0.07612	0.083093	0.088638	0.072894	0.060585	0.070232	0.069069	0.052932
0.045977	0.056203	0.050189	0.058554	0.087686	0.056857	0.050647	0.043789	0.041954	0.053074	0.051938	0.052851	0.053257	0.041274	0.056944	0.060652	0.060297	0.038948	0.048602	0.078125	0.06873	0.071334	0.059691	0.052318	0.046923	0.059765	0.060248	0.044639
0.039473	0.040196	0.049219	0.045978	0.062352	0.04404	0.033972	0.040265	0.03247	0.043477	0.039884	0.043059	0.040235	0.036324	0.047718	0.046032	0.049109	0.03488	0.036399	0.055564	0.059162	0.053533	0.055225	0.045391	0.038143	0.050772	0.045317	0.04537
0.030824	0.040502	0.03223	0.037522	0.055594	0.032927	0.028852	0.033176	0.030079	0.034424	0.032107	0.035649	0.03293	0.026946	0.04346	0.0426	0.038788	0.027607	0.030811	0.049737	0.049354	0.040698	0.045036	0.035197	0.035672	0.038636	0.044366	0.038934
0.027432	0.033771	0.027499	0.029917	0.043878	0.02944	0.024585	0.026397	0.02576	0.028997	0.028866	0.029287	0.03168	0.024081	0.035836	0.034658	0.033844	0.021161	0.023574	0.045405	0.038401	0.034157	0.041599	0.027902	0.027942	0.041019	0.032096	0.03445
0.020006	0.028653	0.026588	0.026148	0.043579	0.024992	0.021816	0.0231	0.021875	0.028724	0.026265	0.028551	0.023884	0.020899	0.028505	0.02845	0.030224	0.016328	0.023111	0.039818	0.034948	0.033419	0.034407	0.023658	0.024741	0.02946	0.028572	0.026158
0.021543	0.02482	0.02339	0.022795	0.036901	0.021276	0.019624	0.020582	0.018927	0.019828	0.021953	0.024912	0.02203	0.020476	0.025082	0.022244	0.026889	0.01603	0.020312	0.030714	0.031144	0.029057	0.030855	0.020358	0.023667	0.028748	0.025185	0.02358
0.018173	0.024703	0.020826	0.019779	0.035178	0.0177	0.017256	0.018096	0.017246	0.022168	0.019644	0.021555	0.022094	0.017052	0.02187	0.025057	0.020863	0.014771	0.01786	0.030109	0.026921	0.028197	0.028711	0.020585	0.023181	0.026932	0.025326	0.019386
dCA1 Theta - mOFC High γ
reward	reward	reward	reward	reward	reward	reward	reward	reward	reward	reward	reward	reward	reward	navigation	navigation	navigation	navigation	navigation	navigation	navigation	navigation	navigation	navigation	navigation	navigation	navigation	navigation
0.005269	0.007756	0.007599	0.009666	0.011176	0.006199	0.005227	0.00502	0.005052	0.006884	0.005884	0.006545	0.005407	0.006742	0.007013	0.007136	0.006738	0.005449	0.006915	0.007925	0.007862	0.008354	0.009865	0.006117	0.006096	0.008097	0.007741	0.006681
0.00808	0.009063	0.00972	0.010703	0.01589	0.00832	0.007135	0.006699	0.005476	0.008371	0.007556	0.007848	0.007203	0.007373	0.009455	0.008564	0.010252	0.00611	0.009396	0.01056	0.010573	0.010709	0.011763	0.008649	0.008292	0.010207	0.009828	0.010152
0.010221	0.014694	0.013088	0.015069	0.0197	0.01047	0.009352	0.008937	0.008174	0.013272	0.00933	0.009306	0.009717	0.010432	0.012837	0.011473	0.014244	0.009456	0.015592	0.015315	0.014617	0.015512	0.013677	0.012996	0.01116	0.013659	0.012825	0.012979
0.015787	0.017235	0.01961	0.022574	0.030278	0.015882	0.012977	0.011025	0.011641	0.018589	0.013379	0.014408	0.013119	0.016758	0.015925	0.016754	0.017186	0.015099	0.021626	0.019789	0.018228	0.022367	0.024238	0.015596	0.015782	0.021006	0.019349	0.021274
0.021945	0.027903	0.024954	0.028418	0.037544	0.019194	0.019074	0.018239	0.016245	0.020181	0.01966	0.018956	0.020259	0.02382	0.025011	0.021744	0.026957	0.021434	0.033894	0.029741	0.031712	0.028613	0.030671	0.023493	0.021819	0.032102	0.026602	0.029933
0.029625	0.037098	0.039779	0.045393	0.048095	0.025012	0.02719	0.027691	0.022603	0.034693	0.024892	0.029292	0.027446	0.038106	0.036828	0.036362	0.036284	0.028046	0.048661	0.042525	0.042326	0.045956	0.049599	0.029416	0.033121	0.038172	0.044052	0.04776
0.050316	0.056247	0.054303	0.057268	0.064553	0.036474	0.035208	0.039631	0.031418	0.048795	0.035278	0.037094	0.038339	0.051625	0.047557	0.053168	0.054197	0.044218	0.069524	0.062389	0.063657	0.057919	0.063065	0.04534	0.046943	0.055585	0.056358	0.073682
0.063822	0.069681	0.069634	0.068673	0.100179	0.049693	0.046029	0.047654	0.042663	0.063483	0.046314	0.051615	0.053766	0.065579	0.061524	0.074118	0.066141	0.050534	0.081136	0.079906	0.078474	0.075007	0.087238	0.059781	0.063797	0.076311	0.077923	0.086132
0.066789	0.081107	0.070496	0.083891	0.112945	0.058181	0.056077	0.058931	0.050251	0.065152	0.062041	0.06213	0.061909	0.06029	0.076782	0.075472	0.08535	0.059594	0.083545	0.09564	0.079558	0.088779	0.099612	0.072783	0.071651	0.077019	0.084885	0.077931
0.064192	0.095423	0.078695	0.078185	0.125912	0.073202	0.064337	0.051832	0.052536	0.071259	0.063023	0.069163	0.063046	0.057582	0.084053	0.083147	0.080003	0.063253	0.086044	0.088246	0.088158	0.092622	0.098184	0.074671	0.076077	0.093217	0.084599	0.089818
0.058735	0.085851	0.073235	0.083382	0.113685	0.065085	0.056876	0.062024	0.053045	0.068692	0.067962	0.075314	0.067411	0.053834	0.078409	0.088343	0.086695	0.051818	0.077539	0.083532	0.089571	0.083168	0.084571	0.069423	0.063394	0.07578	0.077614	0.074707
0.058845	0.077292	0.072283	0.064465	0.095247	0.070304	0.050441	0.057715	0.044324	0.058823	0.056572	0.059046	0.066311	0.048939	0.073315	0.082199	0.073921	0.046878	0.059491	0.07993	0.077235	0.081716	0.081726	0.063075	0.056868	0.081628	0.071752	0.061789
0.050262	0.063806	0.056288	0.067061	0.088984	0.055081	0.04473	0.043703	0.043917	0.047949	0.054896	0.049021	0.055404	0.049854	0.064524	0.070142	0.06024	0.03829	0.045564	0.068923	0.067106	0.064956	0.068234	0.047866	0.053044	0.053772	0.059509	0.046418
0.03868	0.05312	0.052041	0.049024	0.068425	0.04253	0.043104	0.041986	0.035816	0.048205	0.04878	0.048779	0.051491	0.037569	0.048043	0.046381	0.053165	0.029817	0.036932	0.064761	0.063049	0.053815	0.058054	0.040752	0.045144	0.053472	0.053743	0.04178
0.037635	0.047487	0.039706	0.042435	0.051206	0.032706	0.035687	0.035425	0.032452	0.035883	0.03703	0.04203	0.041421	0.032906	0.047514	0.048694	0.047154	0.028678	0.035271	0.054026	0.05388	0.050055	0.052071	0.032904	0.036983	0.043437	0.043816	0.038298
0.028668	0.04243	0.03625	0.038521	0.04857	0.034475	0.027514	0.030412	0.029147	0.039068	0.03538	0.038772	0.034993	0.031704	0.043477	0.038901	0.042082	0.025717	0.030736	0.053819	0.046297	0.044113	0.045326	0.029329	0.033075	0.038398	0.03477	0.034927
0.026378	0.030821	0.029959	0.034194	0.047485	0.031499	0.026733	0.026607	0.025702	0.028662	0.032116	0.029818	0.03346	0.029896	0.033622	0.033396	0.033728	0.020618	0.022088	0.045769	0.038684	0.039839	0.035047	0.0298	0.028228	0.038275	0.031351	0.02879
0.023915	0.028889	0.026501	0.033639	0.04881	0.024809	0.022532	0.021962	0.022232	0.027898	0.027965	0.030379	0.025718	0.026016	0.028082	0.030092	0.030499	0.01773	0.021631	0.039755	0.037054	0.034929	0.036104	0.026935	0.025533	0.035224	0.028712	0.029663
0.021882	0.029267	0.02958	0.030557	0.03834	0.02418	0.021958	0.022486	0.020429	0.027094	0.027833	0.026416	0.02545	0.021261	0.02557	0.02779	0.03032	0.016762	0.0217	0.034104	0.033572	0.032707	0.033636	0.024039	0.024245	0.028386	0.024471	0.022729
0.017505	0.024296	0.02637	0.025187	0.038564	0.02202	0.021409	0.019253	0.01781	0.023468	0.024393	0.023085	0.021499	0.02029	0.025372	0.028141	0.023037	0.015606	0.020016	0.030553	0.030682	0.025489	0.030513	0.024133	0.023064	0.02395	0.022638	0.02252
0.017184	0.021407	0.024154	0.021177	0.033721	0.023047	0.019044	0.018429	0.015758	0.022723	0.0202	0.019548	0.021109	0.01556	0.022557	0.024442	0.024442	0.01502	0.017809	0.026006	0.031132	0.026083	0.026565	0.019952	0.020933	0.021904	0.022032	0.019685
0.016154	0.022324	0.022183	0.017836	0.029274	0.020695	0.017787	0.016871	0.01659	0.019553	0.018888	0.017441	0.020404	0.015216	0.024247	0.024941	0.02227	0.012335	0.017613	0.024225	0.024821	0.023972	0.024498	0.017849	0.020636	0.020114	0.020447	0.018188
0.016921	0.018399	0.018218	0.018801	0.028782	0.01918	0.015773	0.015882	0.017174	0.021198	0.016497	0.017955	0.016814	0.015121	0.021814	0.021413	0.020088	0.01092	0.017039	0.025285	0.025442	0.022365	0.023209	0.017909	0.0178	0.020445	0.018564	0.017205
0.015057	0.016657	0.01682	0.017124	0.023158	0.016749	0.014756	0.014637	0.015053	0.018528	0.017383	0.01516	0.016671	0.013996	0.017226	0.01845	0.02008	0.01091	0.018103	0.024282	0.021282	0.020572	0.021438	0.016321	0.016754	0.018002	0.018287	0.017229
0.014522	0.015556	0.015518	0.015678	0.02489	0.016084	0.013073	0.014405	0.014271	0.017886	0.015156	0.01377	0.014851	0.012852	0.018417	0.018382	0.016238	0.010922	0.015195	0.022185	0.022252	0.019014	0.020689	0.016718	0.016785	0.01755	0.015938	0.017029
