# Supplementary material for: Flexible goal learning involves coordinated population activity in dCA1 and medial orbitofrontal cortex
Source: PLoS Biol. 2026 May 29;24(5):e3003824. doi: 10.1371/journal.pbio.3003824 (PMC13221071; doi:10.1371/journal.pbio.3003824)
Supplement: S9 Data — (XLSX) [file pbio.3003824.s020.xlsx]

## Sheet: a
pre-probe						post-probe
ofc_inter	ofc_pyr	hpc_inter	hpc_pyr			ofc_inter	ofc_pyr	hpc_inter	hpc_pyr
9	9	9	1			16	16	1	4
16	4	4	49			4	9	4	4
1	36	9	4			1	25	1	1
9	1	9	1			16	9	4	1
16	9	4	16			36	4	4	1
1	64	9	1			9	1	1	4
9	25	25	1			4	36	4	1
36	25	324	16			9	36	25	4
9	1	25	1			49	16	16	16
9	49	4	1			25	1	9	25
16	4	36	4			121	1	4	1
1	16	4	36			1	16	4	4
4	1	64	1			9	36	144	25
25	81	16	4			25	4	100	1
1	1	4	4			16	36	1	4
1	1	49	25			1	1	1	4
1	144	9	1			81	16	25	1
49	1	64	25			9	4	16	9
4	9	16	9			4	64	49	1
1	4	4	16			1	9	1	4
9	25	49	4			16	49	16	1
4	9	1	9			1	1	1	9
1	16	324	4			25	16	1	36
1	9	9	81			49	9	196	16
9	1	4	4			1	25	4	4
4	1	49	1			49	16	4	9
1	4	81	1			1	1	81	4
4	36	81	36			25	4	4	9
225	9	1	16			100	4	1	25
4	4	9	36			64	1	4	4
4	1	4	4			4	1	1	9
1	16	64	1			9	25	4	9
1	25	9	1			4	1	4	100
1	4	9	9			169	9	4	9
64	169	4	4			16	1	1	4
16	9	1	1			4	64	1	4
225	64	49	81			9	1	100	4
25	9	81	1			16	1	4	1
16	4	9	9			4	1	64	1
289	1	9	64			1	4	4	9
1	16	9	4			1	4	1	4
25	1	25	4			1	121	4	4
81	1	49	9			16	49	25	1
9	16	25	16			36	64	1	1
36	16	1	1			1	1	16	9
4	64	169	4			16	1	4	1
4	9	1	1			1	16	4	16
49	4	64	4			4	1	16	1
16	16	36	1			4	1	49	1
4	1	36	64			36	4	1	9
121	9	4	9			16	4	81	4
4	4	1	16			1	1	1	1
	9	4	9				1	100	4
	4	1	1				1	36	4
	1	4	1				16	4	1
	4	1	4				1	16	9
	16	36	4				1	1	1
	4	9	9				1	9	16
	4	1	9				9	1	4
	9	4	4				25	1	16
	1	9	9				16	1	4
	49	4	49				9	49	1
	4	1	4				1	121	1
	4	1	9				4	9	1
	49	1	4				4	16	100
	9	36	1				1	4	1
	4	1	1				9	1	36
	4	64	16				9	4	64
	64	1	1				9	36	1
	4	4	1				1	4	1
	49	4	1				4	25	1
	9	9	4				100	4	4
	25	1	16				25	9	9
	1		9				1		25
	4		4				1		64
	64		16				1		100
	9		1				1		1
	16		4				9		4
	1		16				4		9
	1		16				9		1
	4		4				4		4
	16		9				1		1
	1		9				9		1
	9		9				16		4
	16		64				1		1
	36		1				1		4
	16		9				1		1
	1		16				1		9
	1		1				4		25
	9		9				25		4
	1		4				25		4
	1		4				9		16
	1		16				1		64
	1		16				9		4
	25		4				1		1
	36		9				1		4
	1		4				25		36
	36		4				9		1
	16		1				9		1
	36		1				1		1
	9		36				9		9
	49		1				4		16
	1		25				1		9
	25		1				1		1
	4		4				25		9
	1		9				1		1
	49		4				36		1
	16		4				1		121
	16		16				25		9
	9		4				16		9
	4		16				16		36
	9		1				16		4
	36		49				1		1
	1		9				16		1
	9		1				49		25
	9		9				16		4
	4		1				16		1
	4		4				9		4
	1		1				4		25
	1		25				9		1
	4		1				4		1
	1		16				1		1
	1		1				9		4
	4		1				1		1
	4		4				4		1
	1		1				9		1
	25		9				4		1
	4		1				1		1
	4		4				4		9
	1		9				4		4
	16		4				16		49
	1		4				1		9
	25		1				36		25
	4		81				9		1
	4		9				1		4
	25		16				9		9
	16		1				25		4
	25		25				9		9
	4		1				4		36
	4		4				16		1
	25		1				1		4
	4		4				1		1
	4		4				1		1
	9		49				36		1
	16		16				64		4
	4		9				121		1
	1		16				1		169
	1		1				1		9
	25		25				4		9
	4		1				16		16
	1		4				1		1
	25		25				1		4
	1		16				16		1
	4		4				4		4
	4		1				4		9
	25		1				1		25
	9		1				9		4
	16		4				9		9
	1		9				25		1
	16		16				1		1
	4		1				4		4
	4		1				1		1
	1		9				4		1
	1		36				49		1
	4		16				16		1
	1		9				1		25
	1		4				36		25
	1		9				1		4
	9		4				4		49
	4		1				64		1
	9		1				4		1
	1		49				4		16
	121		9				1		1
	1		100				4		1
	1		1				1		4
	4		25				4		4
	1		9				1		4
	1		1				9		4
	1		1				1		64
	49		1				144		1
	1		1				4		1
	1		9				1		16
	4		25				25		9
	1		4				16		25
	64		1				9		9
	9		1				1		9
	1		1				1		1
	9		4				1		1
	9		81				25		4
	1		1				1		16
	4		25				4		9
	1						4
	4						1
	1						4
	1						1
	1						1
	49						9
	9						4
	1						4
	196						9
	25						16
	1						4
	1						4
	1						1
	9						1
	100						4
	16						1
	100						36
	16						9
	36						9
	1						1
	1						1
	1						9
	4						1
	1						16
	25						9
	4						4
	4						9
	16						1
	4						1
	1						1
	4						1
	9						16
	4						4
	9						1
	9						1
	1						4
	64						4
	4						4
	9						1
	1						4
	64						4
	4						4

## Sheet: b
pre-probe				post-probe
yestd	td			yestd	td
76.1048	92.0516			43.4748	41.2327
45.2274	50.4322			73.6682	72.9656
67.1254	84.0591			65.1139	56.8715
72.2192	90.6048			31.4598	30.2483
75.6737	90.9043			67.7458	48.5711
30.9327	46.3986			62.5429	65.1307
20.4606	21.5711			43.4748	41.2327
32.518	72.9341			67.7458	48.5711
32.3639	59.6088			38.4132	18.8077
6.48688	17.3577			38.6712	19.0291
53.013	91.2311			38.4132	18.8077
77.0203	93.9498			86.8704	78.6717
26.8445	19.2418			16.3831	35.2956
39.4806	83.4591			43.4748	41.2327
41.85	25.0002			43.4748	41.2327
84.8046	54.2801			47.1373	43.5059
61.7679	75.7197			89.5168	72.2634
48.7871	22.7471			65.4091	54.5701
20.7658	67.2451			35.2792	31.2391
30.1126	31.5113			19.9191	12.771
30.9877	29.7416			45.1171	18.7343
6.75366	30.1946			80.4044	92.0061
15.36	2.83388			74.4411	39.5852
69.6977	84.9459			49.4805	44.7769
79.853	84.6555			70.1899	32.5989
92.338	96.6488			36.7875	25.4533
76.6955	60.2124			64.1602	59.573
18.199	24.9691			63.3832	28.0789
16.1389	33.469			57.9469	5.90297
91.0604	112.585			95.797	81.1492
9.78819	25.4422			30.2856	7.03647
9.78819	49.1359			89.9055	58.9517
109.087	146.506			104.67	50.7185
97.3822	105.097			95.797	81.1492
80.4877	100.561			17.482	10.5231
88.1595	119.143			19.6121	7.08469
91.858	50.8585			34.2158	26.9127
50.2496	38.59			61.5335	58.8229
25.7988	30.106			56.527	51.6918
48.011	64.5191			28.6846	12.9693
49.5907	44.5261			63.6968	47.9857
63.6671	64.5191			35.7276	19.8978
5.22124	49.2816			73.1083	47.0993
17.7578	44.9252			20.7492	26.9466
13.5462	18.9615			93.7767	88.285
29.8444	36.0277			51.8086	25.6856
17.8624	35.6555			64.8793	32.5899
55.8072	57.0167			64.8793	32.5899
13.4853	44.651			57.9926	25.6856
49.7208	31.8316			104.427	65.7068
34.9219	54.2134			102.593	52.4096
31.8193	24.6591			102.392	88.8023
45.5145	75.6542			98.9682	95.4665
33	16.7084			40.2728	5.70339
72.7075	96.1497			72.3729	40.9314
44.7013	75.6886			85.1422	57.2154
43.0814	25.5128			80.3663	43.5575
32.9609	56.4314			97.6221	116.137
28.0846	71.1482			103.435	62.5042
29.6317	79.5874			123.46	83.0785
65.0219	41.7927			34.7337	8.23031
32.95	41.7927			76.8747	58.4313
34.2827	20.4824			46.4552	33.0895
23.6817	29.3428			53.0765	28.9981
48.3359	75.4258			18.9041	11.3907
52.5346	74.5298			58.8734	45.0909
18.0795	37.259			26.3875	14.7206
32.2991	44.2335			68.5237	20.6315
28.2941	39.5681			39.3236	38.4532
63.6036	99.2234			89.576	33.3842
27.7822	22.4736			49.0008	34.2616
38.6617	33.2302			99.1316	55.8942
8.1719	62.0078			49.0008	34.2616
19.22	60.5076			65.5715	25.5128
18.1511	74.615			78.8954	63.4186
54.1176	87.0284			115.745	75.1627
26.4681	48.378			40.8652	17.9753
77.0229	81.6779			61.453	9.17412
86.4849	24.5357			81.53	42.3227
30.3931	44.3124			45.6294	29.5839
27.4948	90.7189			71.0668	37.4276
				15.8751	12.7926
				59.1791	37.2422
				29.9293	6.68734
				31.3406	28.5176
				40.8944	39.3645
				20.5696	10.1893
				45.8187	20.6919
				59.5214	57.051
				51.6644	26.3629
				53.4519	20.5083
				45.9338	43.4941
				92.8233	42.077
				81.9748	7.67723
				95.1315	20.995
				75.4441	9.09727
				85.5644	57.1221
				65.3739	32.8671
				52.7284	39.5505
				53.9113	22.7333
				86.0866	23.1725
