# Supplementary material for: Flexible goal learning involves coordinated population activity in dCA1 and medial orbitofrontal cortex
Source: PLoS Biol. 2026 May 29;24(5):e3003824. doi: 10.1371/journal.pbio.3003824 (PMC13221071; doi:10.1371/journal.pbio.3003824)
Supplement: S10 Data — (XLSX) [file pbio.3003824.s021.xlsx]

## Sheet: a
reorganization				non-reorganization
Increased	Decreased			Increased	Decreased
2	2			2	5
3	3			3	10
2	1			0	6
0	0			0	3
1	5			2	5
0	1			3	6
0	0			3	8
4	1			5	5
0	1			2	4
0	4			4	7
1	6			1	10
1	1			1	1
3	2			5	4
4	5			9	9

## Sheet: b
reorganization				non-reorganization
Increased	Decreased			Increased	Decreased
11	2			3	1
7	2			12	5
4	1			0	0
2	0			3	4
1	3			3	3
0	0			4	6
7	2			7	5
2	1			2	3
2	1			0	0
3	2			4	0
1	1			4	5
4	0			6	3
2	2			5	3
7	4			14	8
