# Supplementary material for: Flexible goal learning involves coordinated population activity in dCA1 and medial orbitofrontal cortex
Source: PLoS Biol. 2026 May 29;24(5):e3003824. doi: 10.1371/journal.pbio.3003824 (PMC13221071; doi:10.1371/journal.pbio.3003824)
Supplement: S11 Data — (XLSX) [file pbio.3003824.s022.xlsx]

## Sheet: b
count			concentration
block 1	block 4		block 1	block 4
4	2		2.45867	1.87959
2	2		3.35397	3.0846
1	0		6.16596
2	3		1.48491	2.64361
5	1		3.25573	3.52262
2	2		1.45278	5.35169
0	2			3.23002
0	1			1.76899
2	0		1.66618
0	0
0	1			5.40484
0	2			3.09175
0	0
1	3		3.71671	2.89333

## Sheet: c
count			concentration
block 1	block 4		block 1	block 4
2	3		2.62994	4.00075
1	2		3.40231	3.45033
1	1		3.70876	3.8489
1	0		2.44791
0	0
0	1			3.38558
2	0		1.98485
0	1			1.65079
1	0		2.06096
1	2		2.71594	2.00531
0	0
2	1		4.09065	4.80197
0	0
2	1		1.95309	5.08921

## Sheet: d
count			concentration
block 1	block 4		block 1	block 4
7	0		2.66671
2	0		4.17825
1	1		3.51793	2.07422
3	2		1.74577	2.55806
5	3		1.80806	2.46632
6	6		3.07469	2.17726
3	3		2.62112	4.95307
1	0		2.1013
2	1		4.31377	2.52594
3	3		3.92101	3.02117
3	2		2.95426	2.56331
2	0		3.22528
8	3		2.9099	3.156
6	3		3.27138	3.83671

## Sheet: e
count			concentration
block 1	block 4		block 1	block 4
4	3		2.47472	4.29971
1	0		2.93748
1	0		3.05866
0	1			2.95005
3	0		2.2528
1	0		2.53266
0	0
0	0
4	0		3.05693
1	1		5.02506	3.20333
2	0		2.80301
1	1		2.56422	4.80811
2	2		3.18686	3.03297
3	2		2.29289	3.30553

## Sheet: g
	reward	reward	reward	reward	reward	reward	reward	reward	reward	reward	reward	reward	reward	reward	navigation	navigation	navigation	navigation	navigation	navigation	navigation	navigation	navigation	navigation	navigation	navigation	navigation	navigation
1	7	9	3	36	12	34	21	28	27	11	8	18	18	18	24	7	10	18	17	11	14	6	19	11	20	26	15	39
2	12	6	5	29	9	34	25	24	32	15	27	27	16	28	21	10	18	16	4	8	8	8	9	20	10	9	4	6
3	8	5	5	22	9	41	30	30	30	26	29	20	21	32	12	2	2	20	8	6	2	14	9	9	12	6	8	5
4	10	3	5	23	12	37	28	29	33	26	29	26	24	29	8	9	4	11	7	8	5	10	8	9	8	5	6	4
